# Supplementary material for: Comprehensive analysis of the cuproptosis-related gene DLD across cancers: A potential prognostic and immunotherapeutic target
Source: Front Pharmacol. 2023 Apr 3;14:1111462. doi: 10.3389/fphar.2023.1111462 (PMC10127393; doi:10.3389/fphar.2023.1111462)
Supplement: Supplementary file 3 [file DataSheet1.zip]

Archive with 9 entries (9 files):
- Supplementary Table S1.XLSX
- Supplementary Table S2.xlsx
- Supplementary Table S3.xlsx
- Supplementary Table S4.csv
- Supplementary Table S5.xlsx
- Supplementary Table S6.xlsx
- Supplementary Table S7.xlsx
- Supplementary Table S8.xlsx
- Supplementary Table S9.XLS
