# Supplementary material for: Comprehensive analysis of the cuproptosis-related gene DLD across cancers: A potential prognostic and immunotherapeutic target
Source: Front Pharmacol. 2023 Apr 3;14:1111462. doi: 10.3389/fphar.2023.1111462 (PMC10127393; doi:10.3389/fphar.2023.1111462)
Supplement: Supplementary file 3 [file DataSheet1.zip › Supplementary Table S2.xlsx]

## Sheet: Supplementary Table S2
Cancer Type	Alteration Frequency	Alteration Type	Alteration Count
Esophagogastric Cancer	0.160772	homdel	1
Esophagogastric Cancer	2.89389	amp	18
Esophagogastric Cancer	1.92926	mutated	12
Mature B-Cell Neoplasms	4.16667	amp	2
Non-Small Cell Lung Cancer	0.379867	homdel	4
Non-Small Cell Lung Cancer	1.51947	amp	16
Non-Small Cell Lung Cancer	1.51947	mutated	16
Bladder Cancer	0.973236	amp	4
Bladder Cancer	1.94647	mutated	8
Ovarian Epithelial Tumor	2.56849	amp	15
Ovarian Epithelial Tumor	0.171233	structuralVariant	1
Endometrial Cancer	0.511945	amp	3
Endometrial Cancer	2.21843	mutated	13
Melanoma	0.900901	amp	4
Melanoma	1.57658	mutated	7
Sarcoma	0.392157	multiple	1
Sarcoma	1.96078	amp	5
Colorectal Cancer	0.16835	homdel	1
Colorectal Cancer	0.3367	amp	2
Colorectal Cancer	1.6835	mutated	10
Pancreatic Cancer	2.17391	amp	4
Hepatobiliary Cancer	1.6129	amp	6
Hepatobiliary Cancer	0.537634	mutated	2
Head and Neck Cancer	1.52964	amp	8
Head and Neck Cancer	0.382409	mutated	2
Leukemia	0.5	homdel	1
Leukemia	1	mutated	2
Renal Non-Clear Cell Carcinoma	0.862069	amp	3
Renal Non-Clear Cell Carcinoma	0.574713	mutated	2
Prostate Cancer	0.202429	multiple	1
Prostate Cancer	0.809717	amp	4
Prostate Cancer	0.202429	structuralVariant	1
Prostate Cancer	0.202429	mutated	1
Non-Seminomatous Germ Cell Tumor	1.16279	amp	1
Glioblastoma	0.506757	amp	3
Glioblastoma	0.337838	mutated	2
Breast Cancer	0.0922509	homdel	1
Breast Cancer	0.553506	amp	6
Breast Cancer	0.184502	mutated	2
Renal Clear Cell Carcinoma	0.391389	amp	2
Renal Clear Cell Carcinoma	0.391389	mutated	2
Glioma	0.77821	amp	4
Cervical Cancer	0.3367	homdel	1
Cervical Cancer	0.3367	amp	1
