# Supplementary material for: Comprehensive analysis of the cuproptosis-related gene DLD across cancers: A potential prognostic and immunotherapeutic target
Source: Front Pharmacol. 2023 Apr 3;14:1111462. doi: 10.3389/fphar.2023.1111462 (PMC10127393; doi:10.3389/fphar.2023.1111462)
Supplement: Supplementary file 3 [file DataSheet1.zip › Supplementary Table S3.xlsx]

## Sheet: Supplementary Table S3
Study of Origin	Sample ID	Cancer Type	Cancer Type Detailed	Protein Change	Annotation	Functional Impact	Mutation Type	Variant Type	Copy #	COSMIC	MS	VS	Center	Chromosome	Start Pos	End Pos	Ref	Var	HGVSg	HGVSc	Allele Freq (T)	Allele Freq (N)	Variant Reads	Ref Reads	Variant Reads (Normal)	Ref Reads (Normal)	# Mut in Sample	Exon	gnomAD	ClinVar	dbSNP	SIGNAL	Diagnosis Age	Neoplasm Disease Stage American Joint Committee on Cancer Code	American Joint Committee on Cancer Publication Version Type	Aneuploidy Score	TCGA PanCanAtlas Cancer Type Acronym	Last Communication Contact from Initial Pathologic Diagnosis Date	Birth from Initial Pathologic Diagnosis Date	Last Alive Less Initial Pathologic Diagnosis Date Calculated Day Value	Disease Free (Months)	Disease Free Status	Months of disease-specific survival	Disease-specific Survival status	Ethnicity Category	Form completion date	Fraction Genome Altered	Neoplasm Histologic Grade	Neoadjuvant Therapy Type Administered Prior To Resection Text
Sarcoma (TCGA, PanCancer Atlas)	TCGA-DX-A6BH-01	Sarcoma	Dedifferentiated Liposarcoma	DLD-SHPRH Fusion	OncoKB: Unknown, level NA, resistance NA;CIViC: NA;MyCancerGenome: not present;CancerHotspot: no;3DHotspot: no	MutationAssessor: NA;SIFT: NA;Polyphen-2: NA	fusion	NA	Amp		SOMATIC		N/A	7	107902393												13						34			1	SARC	658	-12742	0			26.9915	0:ALIVE OR DEAD TUMOR FREE	Not Hispanic Or Latino	7/17/13	0.0425		No
Ovarian Serous Cystadenocarcinoma (TCGA, PanCancer Atlas)	TCGA-24-2035-01	Ovarian Epithelial Tumor	Serous Ovarian Cancer	DLD-BCAP29 Fusion	OncoKB: Unknown, level NA, resistance NA;CIViC: NA;MyCancerGenome: not present;CancerHotspot: no;3DHotspot: no	MutationAssessor: NA;SIFT: NA;Polyphen-2: NA	fusion	NA	Gain		SOMATIC		N/A	7	107906368												126						65			5	OV	857	-23855	0			28.175	1:DEAD WITH TUMOR		3/29/10	0.3251	G3	No
Prostate Adenocarcinoma (TCGA, PanCancer Atlas)	TCGA-EJ-5519-01	Prostate Cancer	Prostate Adenocarcinoma	CDK14-DLD Fusion	OncoKB: Unknown, level NA, resistance NA;CIViC: NA;MyCancerGenome: not present;CancerHotspot: no;3DHotspot: no	MutationAssessor: NA;SIFT: NA;Polyphen-2: NA	fusion	NA	Diploid		SOMATIC		N/A	7	90604249												71						64			4	PRAD	1962	-23669	0	64.5034	0:DiseaseFree	64.5034	0:ALIVE OR DEAD TUMOR FREE	Not Hispanic Or Latino	2004-03-12	0.1289		No
Prostate Adenocarcinoma (TCGA, PanCancer Atlas)	TCGA-VN-A88L-01	Prostate Cancer	Prostate Adenocarcinoma	DLD-SCEL Fusion	OncoKB: Unknown, level NA, resistance NA;CIViC: NA;MyCancerGenome: not present;CancerHotspot: no;3DHotspot: no	MutationAssessor: NA;SIFT: NA;Polyphen-2: NA	fusion	NA	DeepDel		SOMATIC		N/A	7	107891289												15						54			0	PRAD	746	-20026	0	24.5258	0:DiseaseFree	24.5258	0:ALIVE OR DEAD TUMOR FREE		2001-10-14	0.0429		No
Glioblastoma Multiforme (TCGA, PanCancer Atlas)	TCGA-06-0745-01	Glioblastoma	Glioblastoma Multiforme	H364Y	OncoKB: NA;CIViC: NA;MyCancerGenome: not present;CancerHotspot: no;3DHotspot: no	MutationAssessor: impact: medium, score: 2.81;SIFT: impact: deleterious, score: 0;Polyphen-2: impact: probably_damaging, score: 0.999	Missense_Mutation	SNP	Gain	2	.	.	.	7	107557761	107557761	C	T	7:g.107557761C>T	ENST00000205402.5:c.1090C>T	0.23		35	119		162	44	44879								7	GBM						7.85745	1:DEAD WITH TUMOR			0.2292
Glioblastoma Multiforme (TCGA, PanCancer Atlas)	TCGA-19-5956-01	Glioblastoma	Glioblastoma Multiforme	E478*	OncoKB: NA;CIViC: NA;MyCancerGenome: not present;CancerHotspot: no;3DHotspot: no	MutationAssessor: NA;SIFT: NA;Polyphen-2: NA	Nonsense_Mutation	SNP	Diploid		.	.	.	7	107559512	107559512	G	T	7:g.107559512G>T	ENST00000205402.5:c.1432G>T	0.23		33	112		144	6897	13/14					53			7	GBM	198	-19591	0			22.4874	1:DEAD WITH TUMOR	Not Hispanic Or Latino	2006-03-11	0.2166		No
Lung Squamous Cell Carcinoma (TCGA, PanCancer Atlas)	TCGA-33-A5GW-01	Non-Small Cell Lung Cancer	Lung Squamous Cell Carcinoma	R19L	OncoKB: NA;CIViC: NA;MyCancerGenome: not present;CancerHotspot: no;3DHotspot: no	MutationAssessor: impact: neutral, score: 0.55;SIFT: impact: tolerated_low_confidence, score: 0.63;Polyphen-2: impact: benign, score: 0.019	Missense_Mutation	SNP	Diploid		.	.	.	7	107533661	107533661	G	T	7:g.107533661G>T	ENST00000205402.5:c.56G>T	0.44		28	36		57	166	44606					67	STAGE IIA	7TH	10	LUSC	9	-24586	0	0.295887	0:DiseaseFree	0.295887	0:ALIVE OR DEAD TUMOR FREE	Not Hispanic Or Latino	4/24/14	0.7874		No
Lung Squamous Cell Carcinoma (TCGA, PanCancer Atlas)	TCGA-34-5927-01	Non-Small Cell Lung Cancer	Lung Squamous Cell Carcinoma	X40_splice	OncoKB: NA;CIViC: NA;MyCancerGenome: not present;CancerHotspot: no;3DHotspot: no	MutationAssessor: NA;SIFT: NA;Polyphen-2: NA	Splice_Site	SNP	Gain		.	.	.	7	107542181	107542181	A	G	7:g.107542181A>G	ENST00000205402.5:c.119-2A>G	0.31		31	69		106	241						70	STAGE IA		9	LUSC	1361	-25857	0			44.7447	0:ALIVE OR DEAD TUMOR FREE		8/26/11	0.4569		No
Lung Squamous Cell Carcinoma (TCGA, PanCancer Atlas)	TCGA-37-4132-01	Non-Small Cell Lung Cancer	Lung Squamous Cell Carcinoma	C85F	OncoKB: NA;CIViC: NA;MyCancerGenome: not present;CancerHotspot: no;3DHotspot: no	MutationAssessor: impact: high, score: 4.76;SIFT: impact: deleterious, score: 0;Polyphen-2: impact: probably_damaging, score: 0.972	Missense_Mutation	SNP	Diploid		.	.	.	7	107542825	107542825	G	T	7:g.107542825G>T	ENST00000205402.5:c.254G>T	0.31		58	132		324	268	44665					61	STAGE IV	7TH	7	LUSC	227	-22520	0			7.46293	0:ALIVE OR DEAD TUMOR FREE	Not Hispanic Or Latino	12/16/10	0.2391		No
Lung Squamous Cell Carcinoma (TCGA, PanCancer Atlas)	TCGA-56-7223-01	Non-Small Cell Lung Cancer	Lung Squamous Cell Carcinoma	G23S	OncoKB: NA;CIViC: NA;MyCancerGenome: not present;CancerHotspot: no;3DHotspot: no	MutationAssessor: impact: low, score: 0.805;SIFT: impact: tolerated_low_confidence, score: 0.76;Polyphen-2: impact: benign, score: 0.003	Missense_Mutation	SNP	Gain		.	.	.	7	107533672	107533672	G	A	7:g.107533672G>A	ENST00000205402.5:c.67G>A	0.52		14	13		27	254	44606					66	STAGE IIIA	7TH	20	LUSC	30	-24288	0			14.5313	1:DEAD WITH TUMOR	Not Hispanic Or Latino	2010-06-11	0.6992		No
Lung Squamous Cell Carcinoma (TCGA, PanCancer Atlas)	TCGA-85-8481-01	Non-Small Cell Lung Cancer	Lung Squamous Cell Carcinoma	I372N	OncoKB: NA;CIViC: NA;MyCancerGenome: not present;CancerHotspot: no;3DHotspot: no	MutationAssessor: impact: low, score: 1.715;SIFT: impact: deleterious, score: 0;Polyphen-2: impact: possibly_damaging, score: 0.816	Missense_Mutation	SNP	Diploid		.	.	.	7	107557786	107557786	T	A	7:g.107557786T>A	ENST00000205402.5:c.1115T>A	0.21	0.0089	26	96	1	111	269	44879					70	STAGE IIB	7TH	13	LUSC	21	-25782	0			7.75882	0:ALIVE OR DEAD TUMOR FREE	Not Hispanic Or Latino	8/29/12	0.1349		No
Lung Squamous Cell Carcinoma (TCGA, PanCancer Atlas)	TCGA-NC-A5HR-01	Non-Small Cell Lung Cancer	Lung Squamous Cell Carcinoma	V248L	OncoKB: NA;CIViC: NA;MyCancerGenome: not present;CancerHotspot: no;3DHotspot: no	MutationAssessor: impact: neutral, score: -0.105;SIFT: impact: tolerated, score: 0.05;Polyphen-2: impact: benign, score: 0.188	Missense_Mutation	SNP	Gain		.	.	.	7	107556008	107556008	G	T	7:g.107556008G>T	ENST00000205402.5:c.742G>T	0.43		59	78		95	301	44818					75	STAGE IIA	7TH	17	LUSC	1244	-27629	0	40.8982	0:DiseaseFree	40.8982	0:ALIVE OR DEAD TUMOR FREE		4/19/13	0.6558		No
Lung Squamous Cell Carcinoma (TCGA, PanCancer Atlas)	TCGA-O2-A5IB-01	Non-Small Cell Lung Cancer	Lung Squamous Cell Carcinoma	A90D	OncoKB: NA;CIViC: NA;MyCancerGenome: not present;CancerHotspot: no;3DHotspot: no	MutationAssessor: impact: high, score: 4.065;SIFT: impact: deleterious, score: 0;Polyphen-2: impact: probably_damaging, score: 0.973	Missense_Mutation	SNP	Diploid		.	.	.	7	107543924	107543924	C	A	7:g.107543924C>A	ENST00000205402.5:c.269C>A	0.42		8	11		20	227	44695					71	STAGE III	6TH	9	LUSC		-26211	0			11.178	1:DEAD WITH TUMOR	Not Hispanic Or Latino	5/19/13	0.4405		No
Bladder Urothelial Carcinoma (TCGA, PanCancer Atlas)	TCGA-FD-A3SN-01	Bladder Cancer	Bladder Urothelial Carcinoma	X13_splice	OncoKB: NA;CIViC: NA;MyCancerGenome: not present;CancerHotspot: no;3DHotspot: no	MutationAssessor: NA;SIFT: NA;Polyphen-2: NA	Splice_Site	SNP	Diploid		.	.	.	7	107531736	107531736	T	A	7:g.107531736T>A	ENST00000205402.5:c.39+2T>A	0.36		12	21		57	335						79	STAGE III	7TH	10	BLCA	887	-29169	0			29.1613	0:ALIVE OR DEAD TUMOR FREE	Hispanic Or Latino	7/16/12	0.3756	High Grade	No
Bladder Urothelial Carcinoma (TCGA, PanCancer Atlas)	TCGA-FD-A6TB-01	Bladder Cancer	Bladder Urothelial Carcinoma	K430N	OncoKB: NA;CIViC: NA;MyCancerGenome: not present;CancerHotspot: no;3DHotspot: no	MutationAssessor: impact: medium, score: 2.03;SIFT: impact: deleterious, score: 0;Polyphen-2: impact: probably_damaging, score: 0.989	Missense_Mutation	SNP	Diploid		.	.	.	7	107558422	107558422	G	C	7:g.107558422G>C	ENST00000205402.5:c.1290G>C	0.16		24	122		96	183	44909					82	STAGE III	7TH	9	BLCA	572	-30185	0	18.8053	0:DiseaseFree	18.8053	0:ALIVE OR DEAD TUMOR FREE	Not Hispanic Or Latino	2012-05-13	0.0351	High Grade	Yes
Bladder Urothelial Carcinoma (TCGA, PanCancer Atlas)	TCGA-GC-A4ZW-01	Bladder Cancer	Bladder Urothelial Carcinoma	I304M	OncoKB: NA;CIViC: NA;MyCancerGenome: not present;CancerHotspot: no;3DHotspot: no	MutationAssessor: impact: low, score: 1.525;SIFT: impact: tolerated, score: 0.06;Polyphen-2: impact: benign, score: 0.056	Missense_Mutation	SNP	ShallowDel		.	.	.	7	107557275	107557275	C	G	7:g.107557275C>G	ENST00000205402.5:c.912C>G	0.15		13	75		91	620	44848					71	STAGE III	7TH	17	BLCA	15	-25964	0			0.493145	0:ALIVE OR DEAD TUMOR FREE	Not Hispanic Or Latino	3/15/13	0.6295	High Grade	No
Bladder Urothelial Carcinoma (TCGA, PanCancer Atlas)	TCGA-KQ-A41N-01	Bladder Cancer	Bladder Urothelial Carcinoma	R19L	OncoKB: NA;CIViC: NA;MyCancerGenome: not present;CancerHotspot: no;3DHotspot: no	MutationAssessor: impact: neutral, score: 0.55;SIFT: impact: tolerated_low_confidence, score: 0.63;Polyphen-2: impact: benign, score: 0.019	Missense_Mutation	SNP	Diploid		.	.	.	7	107533661	107533661	G	T	7:g.107533661G>T	ENST00000205402.5:c.56G>T	0.1		5	45		36	2525	44606					73	STAGE III	7TH	4	BLCA	1604	-26837	0	52.7337	0:DiseaseFree	52.7337	0:ALIVE OR DEAD TUMOR FREE	Not Hispanic Or Latino	7/13/15	0.2399	High Grade	No
Bladder Urothelial Carcinoma (TCGA, PanCancer Atlas)	TCGA-S5-A6DX-01	Bladder Cancer	Bladder Urothelial Carcinoma	R6G	OncoKB: NA;CIViC: NA;MyCancerGenome: not present;CancerHotspot: no;3DHotspot: no	MutationAssessor: impact: neutral, score: 0.55;SIFT: impact: tolerated_low_confidence, score: 0.15;Polyphen-2: impact: benign, score: 0.14	Missense_Mutation	SNP	Gain		.	.	.	7	107531711	107531711	C	G	7:g.107531711C>G	ENST00000205402.5:c.16C>G	0.14		11	68		69	594	44575					83	STAGE IV	7TH	22	BLCA		-30594	0			1.84108	1:DEAD WITH TUMOR	Not Hispanic Or Latino	8/20/13	0.2187	High Grade	No
Bladder Urothelial Carcinoma (TCGA, PanCancer Atlas)	TCGA-SY-A9G5-01	Bladder Cancer	Bladder Urothelial Carcinoma	D238H	OncoKB: NA;CIViC: NA;MyCancerGenome: not present;CancerHotspot: no;3DHotspot: no	MutationAssessor: impact: low, score: 1.485;SIFT: impact: deleterious, score: 0.02;Polyphen-2: impact: possibly_damaging, score: 0.659	Missense_Mutation	SNP	Gain		.	.	.	7	107555978	107555978	G	C	7:g.107555978G>C	ENST00000205402.5:c.712G>C	0.24		18	56		73	924	44818					66	STAGE III	7TH	19	BLCA	1186	-24260	0	38.9914	0:DiseaseFree	38.9914	0:ALIVE OR DEAD TUMOR FREE	Not Hispanic Or Latino	2003-07-14	0.2071	High Grade	No
Bladder Urothelial Carcinoma (TCGA, PanCancer Atlas)	TCGA-ZF-A9RC-01	Bladder Cancer	Bladder Urothelial Carcinoma	E326Q	OncoKB: NA;CIViC: NA;MyCancerGenome: not present;CancerHotspot: no;3DHotspot: no	MutationAssessor: impact: neutral, score: 0.67;SIFT: impact: tolerated, score: 0.16;Polyphen-2: impact: benign, score: 0.018	Missense_Mutation	SNP	ShallowDel		.	.	.	7	107557339	107557339	G	C	7:g.107557339G>C	ENST00000205402.5:c.976G>C	0.1		8	73		126	845	44848					77	STAGE III	6TH	25	BLCA	2868	-28275	0	94.2894	0:DiseaseFree	94.2894	0:ALIVE OR DEAD TUMOR FREE	Not Hispanic Or Latino	11/15/14	0.2899	High Grade	No
Bladder Urothelial Carcinoma (TCGA, PanCancer Atlas)	TCGA-GV-A40G-01	Bladder Cancer	Bladder Urothelial Carcinoma	D198N	OncoKB: NA;CIViC: NA;MyCancerGenome: not present;CancerHotspot: no;3DHotspot: no	MutationAssessor: impact: low, score: 1.065;SIFT: impact: deleterious, score: 0.02;Polyphen-2: impact: benign, score: 0.095	Missense_Mutation	SNP	Gain	1	.	.	.	7	107546721	107546721	G	A	7:g.107546721G>A	ENST00000205402.5:c.592G>A	0.24		8	26		50	145	44787					77	STAGE II	7TH	19	BLCA	580	-28204	0	19.0683	0:DiseaseFree	19.0683	0:ALIVE OR DEAD TUMOR FREE	Not Hispanic Or Latino	8/27/12	0.5871	High Grade	No
Acute Myeloid Leukemia (TCGA, PanCancer Atlas)	TCGA-AB-2813-03	Leukemia	Acute Myeloid Leukemia	D254N	OncoKB: NA;CIViC: NA;MyCancerGenome: not present;CancerHotspot: no;3DHotspot: no	MutationAssessor: impact: high, score: 3.875;SIFT: impact: deleterious, score: 0;Polyphen-2: impact: probably_damaging, score: 1	Missense_Mutation	SNP	Diploid	1	Somatic	Valid	.;genome.wustl.edu	7	107556026	107556026	G	A	7:g.107556026G>A	ENST00000205402.5:c.760G>A							19	44818								4	LAML										0.1235
Acute Myeloid Leukemia (TCGA, PanCancer Atlas)	TCGA-AB-2860-03	Leukemia	Acute Myeloid Leukemia	X40_splice	OncoKB: NA;CIViC: NA;MyCancerGenome: not present;CancerHotspot: no;3DHotspot: no	MutationAssessor: NA;SIFT: NA;Polyphen-2: NA	Splice_Site	SNP	Diploid		.	.	.	7	107542181	107542181	A	T	7:g.107542181A>T	ENST00000205402.5:c.119-2A>T	0.05	0.01	11	229	1	86	27									5	LAML										0.1292
Liver Hepatocellular Carcinoma (TCGA, PanCancer Atlas)	TCGA-CC-A8HT-01	Hepatobiliary Cancer	Hepatocellular Carcinoma	S292F	OncoKB: NA;CIViC: NA;MyCancerGenome: not present;CancerHotspot: no;3DHotspot: no	MutationAssessor: impact: low, score: 1.78;SIFT: impact: deleterious, score: 0.02;Polyphen-2: impact: possibly_damaging, score: 0.727	Missense_Mutation	SNP	Diploid	1	.	.	.	7	107556141	107556141	C	T	7:g.107556141C>T	ENST00000205402.5:c.875C>T	0.21	0.01	21	80	1	90	184	44818					74	STAGE IIIA	6TH	8	LIHC	0	-27334	0	2.72874	1:Recurred/Progressed	4.60269	1:DEAD WITH TUMOR	Not Hispanic Or Latino	8/22/14	0.2075	G2	No
Liver Hepatocellular Carcinoma (TCGA, PanCancer Atlas)	TCGA-DD-AADR-01	Hepatobiliary Cancer	Hepatocellular Carcinoma	D448N	OncoKB: NA;CIViC: NA;MyCancerGenome: not present;CancerHotspot: no;3DHotspot: no	MutationAssessor: impact: neutral, score: 0.625;SIFT: impact: deleterious, score: 0;Polyphen-2: impact: probably_damaging, score: 1	Missense_Mutation	SNP	Diploid		.	.	.	7	107558474	107558474	G	A	7:g.107558474G>A	ENST00000205402.5:c.1342G>A	0.2		32	131		189	86	44909					58	STAGE I	6TH		LIHC	2028	-21217	0	55.8898	1:Recurred/Progressed	66.6732	0:ALIVE OR DEAD TUMOR FREE	Not Hispanic Or Latino	2007-07-14	0.2706	G3	No
Prostate Adenocarcinoma (TCGA, PanCancer Atlas)	TCGA-XK-AAIW-01	Prostate Cancer	Prostate Adenocarcinoma	G170S	OncoKB: NA;CIViC: NA;MyCancerGenome: not present;CancerHotspot: no;3DHotspot: no	MutationAssessor: impact: neutral, score: 0.56;SIFT: impact: tolerated, score: 0.75;Polyphen-2: impact: benign, score: 0	Missense_Mutation	SNP	Diploid	2	.	.	.	7	107545875	107545875	G	A	7:g.107545875G>A	ENST00000205402.5:c.508G>A	0.41		47	69		103	6228	44756		Likely_benign			78			1	PRAD	1218	-28721	0	40.0434	0:DiseaseFree	40.0434	0:ALIVE OR DEAD TUMOR FREE		2005-12-14	0.0272		No
Prostate Adenocarcinoma (TCGA, PanCancer Atlas)	TCGA-XK-AAIW-01	Prostate Cancer	Prostate Adenocarcinoma	A206V	OncoKB: NA;CIViC: NA;MyCancerGenome: not present;CancerHotspot: no;3DHotspot: no	MutationAssessor: impact: medium, score: 2.12;SIFT: impact: deleterious, score: 0.01;Polyphen-2: impact: probably_damaging, score: 0.978	Missense_Mutation	SNP	Diploid		.	.	.	7	107546746	107546746	C	T	7:g.107546746C>T	ENST00000205402.5:c.617C>T	0.24		8	26		26	6228	44787					78			1	PRAD	1218	-28721	0	40.0434	0:DiseaseFree	40.0434	0:ALIVE OR DEAD TUMOR FREE		2005-12-14	0.0272		No
Kidney Renal Clear Cell Carcinoma (TCGA, PanCancer Atlas)	TCGA-CJ-6033-01	Renal Clear Cell Carcinoma	Renal Clear Cell Carcinoma	G246A	OncoKB: NA;CIViC: NA;MyCancerGenome: not present;CancerHotspot: no;3DHotspot: no	MutationAssessor: impact: low, score: 1.225;SIFT: impact: deleterious, score: 0.01;Polyphen-2: impact: benign, score: 0.173	Missense_Mutation	SNP	Diploid	1	.	.	.	7	107556003	107556003	G	C	7:g.107556003G>C	ENST00000205402.5:c.737G>C	0.13		20	129		168	64	44818					54	STAGE IV	6TH	5	KIRC		-19919	0			7.3643	1:DEAD WITH TUMOR	Not Hispanic Or Latino	2008-10-11	0.1488	G4	No
Kidney Renal Clear Cell Carcinoma (TCGA, PanCancer Atlas)	TCGA-B8-5552-01	Renal Clear Cell Carcinoma	Renal Clear Cell Carcinoma	E74G	OncoKB: NA;CIViC: NA;MyCancerGenome: not present;CancerHotspot: no;3DHotspot: no	MutationAssessor: impact: neutral, score: -0.345;SIFT: impact: tolerated, score: 1;Polyphen-2: impact: benign, score: 0.003	Missense_Mutation	SNP	Diploid	1	.	.	.	7	107542792	107542792	A	G	7:g.107542792A>G	ENST00000205402.5:c.221A>G	0.21		20	77		146	27	44665					41	STAGE I		1	KIRC	1046	-15219	0	34.3887	0:DiseaseFree	34.3887	0:ALIVE OR DEAD TUMOR FREE	Not Hispanic Or Latino	2006-01-11	0.0571	G2	No
Uterine Corpus Endometrial Carcinoma (TCGA, PanCancer Atlas)	TCGA-B5-A1MR-01	Endometrial Cancer	Uterine Endometrioid Carcinoma	R263C	OncoKB: NA;CIViC: NA;MyCancerGenome: not present;CancerHotspot: no;3DHotspot: no	MutationAssessor: impact: high, score: 3.6;SIFT: impact: deleterious, score: 0.02;Polyphen-2: impact: probably_damaging, score: 0.986	Missense_Mutation	SNP	Diploid	1	.	.	.	7	107556053	107556053	C	T	7:g.107556053C>T	ENST00000205402.5:c.787C>T	0.11		5	39		27	7304	44818					65		1988	1	UCEC	6859	-24017	0	225.499	0:DiseaseFree	225.499	0:ALIVE OR DEAD TUMOR FREE		7/19/11	0.0499	G3	No
Uterine Corpus Endometrial Carcinoma (TCGA, PanCancer Atlas)	TCGA-A5-A2K5-01	Endometrial Cancer	Uterine Endometrioid Carcinoma	X292_splice	OncoKB: NA;CIViC: NA;MyCancerGenome: not present;CancerHotspot: no;3DHotspot: no	MutationAssessor: NA;SIFT: NA;Polyphen-2: NA	Splice_Site	SNP	Diploid		.	.	.	7	107556142	107556142	G	A	7:g.107556142G>A	ENST00000205402.5:c.875+1G>A	0.23		7	24		34	8508			Likely_pathogenic			76		2009	0	UCEC	752	-28057	0	24.723	0:DiseaseFree	24.723	0:ALIVE OR DEAD TUMOR FREE	Not Hispanic Or Latino	2010-04-11	0.0001	G3	No
Uterine Corpus Endometrial Carcinoma (TCGA, PanCancer Atlas)	TCGA-AP-A0LD-01	Endometrial Cancer	Uterine Endometrioid Carcinoma	V212Sfs*32	OncoKB: NA;CIViC: NA;MyCancerGenome: not present;CancerHotspot: no;3DHotspot: no	MutationAssessor: NA;SIFT: NA;Polyphen-2: NA	Frame_Shift_Ins	INS	Diploid	1	.	.	.	7	107546755	107546756	-	A	7:g.107546755_107546756insA	ENST00000205402.5:c.633dup	0.4		63	94		187	446	44787		Pathogenic/Likely_pathogenic			63			5	UCEC	3589	-23216	0	117.993	0:DiseaseFree	117.993	0:ALIVE OR DEAD TUMOR FREE		9/23/10	0.13	G3	No
Uterine Corpus Endometrial Carcinoma (TCGA, PanCancer Atlas)	TCGA-B5-A1MX-01	Endometrial Cancer	Uterine Endometrioid Carcinoma	V212Sfs*32	OncoKB: NA;CIViC: NA;MyCancerGenome: not present;CancerHotspot: no;3DHotspot: no	MutationAssessor: NA;SIFT: NA;Polyphen-2: NA	Frame_Shift_Ins	INS	Diploid	1	.	.	.	7	107546755	107546756	-	A	7:g.107546755_107546756insA	ENST00000205402.5:c.633dup	0.41		24	35		62	5686	44787		Pathogenic/Likely_pathogenic			47		2009	0	UCEC	1473	-17320	0	48.4269	0:DiseaseFree	48.4269	0:ALIVE OR DEAD TUMOR FREE		2/16/12	0.0008	G3	No
Uterine Corpus Endometrial Carcinoma (TCGA, PanCancer Atlas)	TCGA-EY-A1GS-01	Endometrial Cancer	Uterine Serous Carcinoma/Uterine Papillary Serous Carcinoma	G419R	OncoKB: NA;CIViC: NA;MyCancerGenome: not present;CancerHotspot: no;3DHotspot: no	MutationAssessor: impact: medium, score: 2.33;SIFT: impact: deleterious, score: 0;Polyphen-2: impact: probably_damaging, score: 0.961	Missense_Mutation	SNP	Diploid	1	.	.	.	7	107558387	107558387	G	A	7:g.107558387G>A	ENST00000205402.5:c.1255G>A	0.14		6	37		57	353	44909					71		2009	24	UCEC	459	-26012	0			22.0272	1:DEAD WITH TUMOR	Not Hispanic Or Latino	5/19/11	0.6302	G3	No
Uterine Corpus Endometrial Carcinoma (TCGA, PanCancer Atlas)	TCGA-A5-A0VP-01	Endometrial Cancer	Uterine Endometrioid Carcinoma	Q172R	OncoKB: NA;CIViC: NA;MyCancerGenome: not present;CancerHotspot: no;3DHotspot: no	MutationAssessor: impact: neutral, score: 0.66;SIFT: impact: tolerated, score: 0.16;Polyphen-2: impact: benign, score: 0.05	Missense_Mutation	SNP	Diploid	1	.	.	.	7	107545882	107545882	A	G	7:g.107545882A>G	ENST00000205402.5:c.515A>G	0.35		68	128		114	1472	44756					74			3	UCEC	1288	-27335	0	42.3447	0:DiseaseFree	42.3447	0:ALIVE OR DEAD TUMOR FREE	Not Hispanic Or Latino	11/15/10	0.0813	G3	No
Uterine Corpus Endometrial Carcinoma (TCGA, PanCancer Atlas)	TCGA-AP-A051-01	Endometrial Cancer	Uterine Endometrioid Carcinoma	X113_splice	OncoKB: NA;CIViC: NA;MyCancerGenome: not present;CancerHotspot: no;3DHotspot: no	MutationAssessor: NA;SIFT: NA;Polyphen-2: NA	Splice_Site	SNP	Diploid		.	.	.	7	107545402	107545402	G	T	7:g.107545402G>T	ENST00000205402.5:c.338-1G>T	0.24		25	80		187	8307						69		2009	1	UCEC	3948	-25269	0	129.796	0:DiseaseFree	129.796	0:ALIVE OR DEAD TUMOR FREE		9/23/10	0.0341	G3	No
Uterine Corpus Endometrial Carcinoma (TCGA, PanCancer Atlas)	TCGA-BS-A0UV-01	Endometrial Cancer	Uterine Endometrioid Carcinoma	D105Y	OncoKB: NA;CIViC: NA;MyCancerGenome: not present;CancerHotspot: no;3DHotspot: no	MutationAssessor: impact: low, score: 1.785;SIFT: impact: deleterious, score: 0.01;Polyphen-2: impact: probably_damaging, score: 0.986	Missense_Mutation	SNP	Diploid	1	.	.	.	7	107543968	107543968	G	T	7:g.107543968G>T	ENST00000205402.5:c.313G>T	0.26		63	175		483	8966	44695					55		1988	4	UCEC	2228	-20266	0	73.2485	0:DiseaseFree	73.2485	0:ALIVE OR DEAD TUMOR FREE	Not Hispanic Or Latino	3/28/11	0.1249	G3	No
Uterine Corpus Endometrial Carcinoma (TCGA, PanCancer Atlas)	TCGA-B5-A11E-01	Endometrial Cancer	Uterine Endometrioid Carcinoma	G154E	OncoKB: NA;CIViC: NA;MyCancerGenome: not present;CancerHotspot: no;3DHotspot: no	MutationAssessor: impact: high, score: 4.125;SIFT: impact: deleterious, score: 0;Polyphen-2: impact: probably_damaging, score: 0.998	Missense_Mutation	SNP	Diploid	1	.	.	.	7	107545828	107545828	G	A	7:g.107545828G>A	ENST00000205402.5:c.461G>A	0.37		31	53		202	9038	44756					53		2009	2	UCEC	1820	-19458	0	59.835	0:DiseaseFree	59.835	0:ALIVE OR DEAD TUMOR FREE		3/22/11	0.079	G3	No
Uterine Corpus Endometrial Carcinoma (TCGA, PanCancer Atlas)	TCGA-AP-A1E0-01	Endometrial Cancer	Uterine Endometrioid Carcinoma	G205C	OncoKB: NA;CIViC: NA;MyCancerGenome: not present;CancerHotspot: no;3DHotspot: no	MutationAssessor: impact: high, score: 3.89;SIFT: impact: deleterious, score: 0;Polyphen-2: impact: probably_damaging, score: 1	Missense_Mutation	SNP	Diploid	2	.	.	.	7	107546742	107546742	G	T	7:g.107546742G>T	ENST00000205402.5:c.613G>T	0.17		12	57		68	4826	44787					40		2009	0	UCEC	1832	-14653	0	60.2295	0:DiseaseFree	60.2295	0:ALIVE OR DEAD TUMOR FREE		2005-09-11	0.0004	G2	No
Uterine Corpus Endometrial Carcinoma (TCGA, PanCancer Atlas)	TCGA-A5-A0G2-01	Endometrial Cancer	Uterine Serous Carcinoma/Uterine Papillary Serous Carcinoma	E125D	OncoKB: NA;CIViC: NA;MyCancerGenome: not present;CancerHotspot: no;3DHotspot: no	MutationAssessor: impact: neutral, score: 0.475;SIFT: impact: tolerated, score: 0.13;Polyphen-2: impact: benign, score: 0.003	Missense_Mutation	SNP	Diploid		.	.	.	7	107545440	107545440	G	T	7:g.107545440G>T	ENST00000205402.5:c.375G>T	0.18		26	117		145	25695	44726					57			12	UCEC	4549	-20953	0	149.555	0:DiseaseFree	149.555	0:ALIVE OR DEAD TUMOR FREE	Not Hispanic Or Latino	9/16/10	0.3729	G3	No
Uterine Corpus Endometrial Carcinoma (TCGA, PanCancer Atlas)	TCGA-A5-A0G2-01	Endometrial Cancer	Uterine Serous Carcinoma/Uterine Papillary Serous Carcinoma	S502A	OncoKB: NA;CIViC: NA;MyCancerGenome: not present;CancerHotspot: no;3DHotspot: no	MutationAssessor: impact: neutral, score: -0.585;SIFT: impact: tolerated, score: 0.48;Polyphen-2: impact: benign, score: 0.003	Missense_Mutation	SNP	Diploid		.	.	.	7	107559678	107559678	T	G	7:g.107559678T>G	ENST00000205402.5:c.1504T>G	0.45		163	196		302	25695	14/14					57			12	UCEC	4549	-20953	0	149.555	0:DiseaseFree	149.555	0:ALIVE OR DEAD TUMOR FREE	Not Hispanic Or Latino	9/16/10	0.3729	G3	No
Uterine Corpus Endometrial Carcinoma (TCGA, PanCancer Atlas)	TCGA-AJ-A3EL-01	Endometrial Cancer	Uterine Endometrioid Carcinoma	F423V	OncoKB: NA;CIViC: NA;MyCancerGenome: not present;CancerHotspot: no;3DHotspot: no	MutationAssessor: impact: medium, score: 2.335;SIFT: impact: deleterious, score: 0;Polyphen-2: impact: possibly_damaging, score: 0.832	Missense_Mutation	SNP	Diploid		.	.	.	7	107558399	107558399	T	G	7:g.107558399T>G	ENST00000205402.5:c.1267T>G	0.43		20	26		101	7385	44909					47		2009	0	UCEC	684	-17442	0	22.4874	0:DiseaseFree	22.4874	0:ALIVE OR DEAD TUMOR FREE		2/15/12	0.0008	G3	No
Uterine Corpus Endometrial Carcinoma (TCGA, PanCancer Atlas)	TCGA-E6-A1LX-01	Endometrial Cancer	Uterine Endometrioid Carcinoma	K320N	OncoKB: NA;CIViC: NA;MyCancerGenome: not present;CancerHotspot: no;3DHotspot: no	MutationAssessor: impact: low, score: 0.975;SIFT: impact: tolerated, score: 0.14;Polyphen-2: impact: benign, score: 0.001	Missense_Mutation	SNP	Diploid		.	.	.	7	107557323	107557323	G	T	7:g.107557323G>T	ENST00000205402.5:c.960G>T	0.23		16	54		59	12688	44848					40		1988	1	UCEC	711	-14731	0	23.3751	0:DiseaseFree	23.3751	0:ALIVE OR DEAD TUMOR FREE	Not Hispanic Or Latino	2006-07-11	0.0112	G3	No
Lung Adenocarcinoma (TCGA, PanCancer Atlas)	TCGA-55-8506-01	Non-Small Cell Lung Cancer	Lung Adenocarcinoma	R263C	OncoKB: NA;CIViC: NA;MyCancerGenome: not present;CancerHotspot: no;3DHotspot: no	MutationAssessor: impact: high, score: 3.6;SIFT: impact: deleterious, score: 0.02;Polyphen-2: impact: probably_damaging, score: 0.986	Missense_Mutation	SNP	Diploid	1	.	.	.	7	107556053	107556053	C	T	7:g.107556053C>T	ENST00000205402.5:c.787C>T	0.09		5	52		69	1580	44818					62	STAGE IIB	7TH	13	LUAD	11	-22850	0			0.36164	0:ALIVE OR DEAD TUMOR FREE	Not Hispanic Or Latino	12/28/12	0.3267		No
Lung Adenocarcinoma (TCGA, PanCancer Atlas)	TCGA-78-7535-01	Non-Small Cell Lung Cancer	Lung Adenocarcinoma	C80F	OncoKB: NA;CIViC: NA;MyCancerGenome: not present;CancerHotspot: no;3DHotspot: no	MutationAssessor: impact: high, score: 4.775;SIFT: impact: deleterious, score: 0;Polyphen-2: impact: probably_damaging, score: 1	Missense_Mutation	SNP	Diploid	1	.	.	.	7	107542810	107542810	G	T	7:g.107542810G>T	ENST00000205402.5:c.239G>T	0.22		23	80		90	146	44665					45	STAGE IB	6TH	30	LUAD		-16571	0			31.1997	1:DEAD WITH TUMOR		1/19/12	0.7843		No
Lung Adenocarcinoma (TCGA, PanCancer Atlas)	TCGA-35-3615-01	Non-Small Cell Lung Cancer	Lung Adenocarcinoma	K417E	OncoKB: NA;CIViC: NA;MyCancerGenome: not present;CancerHotspot: no;3DHotspot: no	MutationAssessor: impact: low, score: 1.73;SIFT: impact: deleterious, score: 0.01;Polyphen-2: impact: possibly_damaging, score: 0.635	Missense_Mutation	SNP	Diploid	1	.	.	.	7	107558381	107558381	A	G	7:g.107558381A>G	ENST00000205402.5:c.1249A>G	0.34		33	63		182	103	44909					57	STAGE IB		5	LUAD	14	-21076	0			0.460269	0:ALIVE OR DEAD TUMOR FREE	Not Hispanic Or Latino	12/20/10	0.1795		No
Lung Adenocarcinoma (TCGA, PanCancer Atlas)	TCGA-44-5644-01	Non-Small Cell Lung Cancer	Lung Adenocarcinoma	G205A	OncoKB: NA;CIViC: NA;MyCancerGenome: not present;CancerHotspot: no;3DHotspot: no	MutationAssessor: impact: medium, score: 2.505;SIFT: impact: deleterious, score: 0;Polyphen-2: impact: probably_damaging, score: 1	Missense_Mutation	SNP	Gain	2	.	.	.	7	107546743	107546743	G	C	7:g.107546743G>C	ENST00000205402.5:c.614G>C	0.14		6	38		37	907	44787					51	STAGE IB	7TH	16	LUAD	863	-18644	0	28.3723	0:DiseaseFree	28.3723	0:ALIVE OR DEAD TUMOR FREE	Not Hispanic Or Latino	2010-12-11	0.6632		No
Lung Adenocarcinoma (TCGA, PanCancer Atlas)	TCGA-55-8507-01	Non-Small Cell Lung Cancer	Lung Adenocarcinoma	R495G	OncoKB: NA;CIViC: NA;MyCancerGenome: not present;CancerHotspot: no;3DHotspot: no	MutationAssessor: impact: low, score: 0.875;SIFT: impact: deleterious, score: 0;Polyphen-2: impact: probably_damaging, score: 0.928	Missense_Mutation	SNP	Gain	1	.	.	.	7	107559657	107559657	A	G	7:g.107559657A>G	ENST00000205402.5:c.1483A>G	0.19		27	113		294	873	14/14		Pathogenic			53	STAGE IA	7TH	22	LUAD	418	-19390	0	13.7423	0:DiseaseFree	13.7423	0:ALIVE OR DEAD TUMOR FREE	Not Hispanic Or Latino	12/28/12	0.5642		No
Lung Adenocarcinoma (TCGA, PanCancer Atlas)	TCGA-73-4668-01	Non-Small Cell Lung Cancer	Lung Adenocarcinoma	V30L	OncoKB: NA;CIViC: NA;MyCancerGenome: not present;CancerHotspot: no;3DHotspot: no	MutationAssessor: impact: neutral, score: 0.345;SIFT: impact: tolerated, score: 0.86;Polyphen-2: impact: benign, score: 0	Missense_Mutation	SNP	Diploid	1	.	.	.	7	107533693	107533693	G	C	7:g.107533693G>C	ENST00000205402.5:c.88G>C	0.22		24	85		135	485	44606					66	STAGE IIB		24	LUAD	467	-24255	0	7.75882	1:Recurred/Progressed	15.3533	0:ALIVE OR DEAD TUMOR FREE	Not Hispanic Or Latino	2001-06-11	0.499		No
Lung Adenocarcinoma (TCGA, PanCancer Atlas)	TCGA-MN-A4N4-01	Non-Small Cell Lung Cancer	Lung Adenocarcinoma	V464L	OncoKB: NA;CIViC: NA;MyCancerGenome: not present;CancerHotspot: no;3DHotspot: no	MutationAssessor: impact: neutral, score: 0.68;SIFT: impact: deleterious, score: 0.03;Polyphen-2: impact: benign, score: 0.015	Missense_Mutation	SNP	Gain		.	.	.	7	107559470	107559470	G	T	7:g.107559470G>T	ENST00000205402.5:c.1390G>T	0.31		24	53		72	1339	13/14					57	STAGE IA	7TH	19	LUAD	1175	-20888	0	38.6297	0:DiseaseFree	38.6297	0:ALIVE OR DEAD TUMOR FREE	Not Hispanic Or Latino	2012-04-12	0.3552		No
Lung Adenocarcinoma (TCGA, PanCancer Atlas)	TCGA-17-Z037-01	Non-Small Cell Lung Cancer	Lung Adenocarcinoma	C373Y	OncoKB: NA;CIViC: NA;MyCancerGenome: not present;CancerHotspot: no;3DHotspot: no	MutationAssessor: impact: medium, score: 2.425;SIFT: impact: deleterious, score: 0;Polyphen-2: impact: probably_damaging, score: 0.954	Missense_Mutation	SNP			.	.	.	7	107557789	107557789	G	A	7:g.107557789G>A	ENST00000205402.5:c.1118G>A	0.27		19	52		133	122	44879									LUAD
Lung Adenocarcinoma (TCGA, PanCancer Atlas)	TCGA-17-Z045-01	Non-Small Cell Lung Cancer	Lung Adenocarcinoma	K320M	OncoKB: NA;CIViC: NA;MyCancerGenome: not present;CancerHotspot: no;3DHotspot: no	MutationAssessor: impact: medium, score: 2.1;SIFT: impact: deleterious, score: 0.01;Polyphen-2: impact: benign, score: 0.323	Missense_Mutation	SNP			.	.	.	7	107557322	107557322	A	T	7:g.107557322A>T	ENST00000205402.5:c.959A>T	0.14		10	64		67	604	44848									LUAD
Esophageal Adenocarcinoma (TCGA, PanCancer Atlas)	TCGA-L5-A43J-01	Esophagogastric Cancer	Esophageal Squamous Cell Carcinoma	P317H	OncoKB: NA;CIViC: NA;MyCancerGenome: not present;CancerHotspot: no;3DHotspot: no	MutationAssessor: impact: high, score: 4.55;SIFT: impact: deleterious, score: 0;Polyphen-2: impact: probably_damaging, score: 1	Missense_Mutation	SNP	Gain		.	.	.	7	107557313	107557313	C	A	7:g.107557313C>A	ENST00000205402.5:c.950C>A	0.22		31	113		51	699	44848					90	STAGE IIB	7TH	22	ESCA		-32872	0			4.3068	1:DEAD WITH TUMOR		1/17/13	0.4309	G3	No
Skin Cutaneous Melanoma (TCGA, PanCancer Atlas)	TCGA-EE-A2GE-06	Melanoma	Cutaneous Melanoma	Q25H	OncoKB: NA;CIViC: NA;MyCancerGenome: not present;CancerHotspot: no;3DHotspot: no	MutationAssessor: impact: low, score: 0.805;SIFT: impact: tolerated, score: 0.45;Polyphen-2: impact: benign, score: 0	Missense_Mutation	SNP	Gain		.	.	.	7	107533680	107533680	G	T	7:g.107533680G>T	ENST00000205402.5:c.75G>T	0.1		4	37		41	660	44606					44	STAGE I	5TH	21	SKCM	5286	-16353	0			173.784	0:ALIVE OR DEAD TUMOR FREE	Not Hispanic Or Latino	12/20/12	0.1626		No
Skin Cutaneous Melanoma (TCGA, PanCancer Atlas)	TCGA-EE-A2GO-06	Melanoma	Cutaneous Melanoma	H149Y	OncoKB: NA;CIViC: NA;MyCancerGenome: not present;CancerHotspot: no;3DHotspot: no	MutationAssessor: impact: neutral, score: -1.825;SIFT: impact: tolerated, score: 1;Polyphen-2: impact: benign, score: 0.003	Missense_Mutation	SNP	Gain	1	.	.	.	7	107545812	107545812	C	T	7:g.107545812C>T	ENST00000205402.5:c.445C>T	0.12		9	68		48	1901	44756					66	STAGE II	5TH	18	SKCM	3857	-24159	0			126.804	0:ALIVE OR DEAD TUMOR FREE	Not Hispanic Or Latino	12/20/12	0.4682		No
Skin Cutaneous Melanoma (TCGA, PanCancer Atlas)	TCGA-GF-A6C9-06	Melanoma	Cutaneous Melanoma	P191L	OncoKB: NA;CIViC: NA;MyCancerGenome: not present;CancerHotspot: no;3DHotspot: no	MutationAssessor: impact: high, score: 3.505;SIFT: impact: deleterious, score: 0.02;Polyphen-2: impact: possibly_damaging, score: 0.775	Missense_Mutation	SNP	Gain		.	.	.	7	107545939	107545939	C	T	7:g.107545939C>T	ENST00000205402.5:c.572C>T	0.11		10	80		109	2312	44756					78	STAGE IIIB	7TH	10	SKCM	480	-28774	0			15.7806	0:ALIVE OR DEAD TUMOR FREE	Not Hispanic Or Latino	2012-02-13	0.0988		No
Skin Cutaneous Melanoma (TCGA, PanCancer Atlas)	TCGA-ER-A199-06	Melanoma	Cutaneous Melanoma	S446L	OncoKB: NA;CIViC: NA;MyCancerGenome: not present;CancerHotspot: no;3DHotspot: no	MutationAssessor: impact: low, score: 1.305;SIFT: impact: deleterious, score: 0.01;Polyphen-2: impact: benign, score: 0.11	Missense_Mutation	SNP	Gain	1	.	.	.	7	107558469	107558469	C	T	7:g.107558469C>T	ENST00000205402.5:c.1337C>T	0.16		10	54		52	245	44909					86	STAGE IIIC	6TH	26	SKCM		-31661	0			9.1725	1:DEAD WITH TUMOR	Not Hispanic Or Latino	4/13/12	0.1139		No
Skin Cutaneous Melanoma (TCGA, PanCancer Atlas)	TCGA-D3-A2JP-06	Melanoma	Cutaneous Melanoma	G205C	OncoKB: NA;CIViC: NA;MyCancerGenome: not present;CancerHotspot: no;3DHotspot: no	MutationAssessor: impact: high, score: 3.89;SIFT: impact: deleterious, score: 0;Polyphen-2: impact: probably_damaging, score: 1	Missense_Mutation	SNP	Gain	2	.	.	.	7	107546742	107546742	G	T	7:g.107546742G>T	ENST00000205402.5:c.613G>T	0.1		5	47		42	4146	44787					37	STAGE IIIC	7TH	19	SKCM	1812	-13552	0			59.5719	0:ALIVE OR DEAD TUMOR FREE	Not Hispanic Or Latino	2010-10-12	0.4855		No
Skin Cutaneous Melanoma (TCGA, PanCancer Atlas)	TCGA-D3-A2J9-06	Melanoma	Cutaneous Melanoma	W4L	OncoKB: NA;CIViC: NA;MyCancerGenome: not present;CancerHotspot: no;3DHotspot: no	MutationAssessor: impact: neutral, score: 0.46;SIFT: impact: tolerated_low_confidence, score: 0.34;Polyphen-2: impact: benign, score: 0	Missense_Mutation	SNP	Gain		.	.	.	7	107531706	107531706	G	T	7:g.107531706G>T	ENST00000205402.5:c.11G>T	0.1		5	44		69	216	44575					75	STAGE IIIC	7TH	6	SKCM		-27428	0			23.7696	1:DEAD WITH TUMOR	Not Hispanic Or Latino	2010-02-12	0.058		No
Skin Cutaneous Melanoma (TCGA, PanCancer Atlas)	TCGA-FR-A729-06	Melanoma	Cutaneous Melanoma	L442R	OncoKB: NA;CIViC: NA;MyCancerGenome: not present;CancerHotspot: no;3DHotspot: no	MutationAssessor: impact: medium, score: 3.5;SIFT: impact: deleterious, score: 0;Polyphen-2: impact: probably_damaging, score: 1	Missense_Mutation	SNP	Gain		.	.	.	7	107558457	107558457	T	G	7:g.107558457T>G	ENST00000205402.5:c.1325T>G	0.14		14	89		100	736	44909					38	STAGE I	4TH	22	SKCM	6716	-14043	0			220.798	0:ALIVE OR DEAD TUMOR FREE	Not Hispanic Or Latino	2012-09-13	0.3933		No
Stomach Adenocarcinoma (TCGA, PanCancer Atlas)	TCGA-R5-A7ZI-01	Esophagogastric Cancer	Diffuse Type Stomach Adenocarcinoma	V212Ffs*12	OncoKB: NA;CIViC: NA;MyCancerGenome: not present;CancerHotspot: no;3DHotspot: no	MutationAssessor: NA;SIFT: NA;Polyphen-2: NA	Frame_Shift_Del	DEL	Gain	1	.	.	.	7	107546756	107546756	A	-	7:g.107546756del	ENST00000205402.5:c.633del	0.34		38	75		52	765	44787					44	STAGE IV	6TH	15	STAD	2267	-16396	0			74.5307	0:ALIVE OR DEAD TUMOR FREE	Hispanic Or Latino	11/24/14	0.0848	G3	No
Stomach Adenocarcinoma (TCGA, PanCancer Atlas)	TCGA-HU-A4H4-01	Esophagogastric Cancer	Tubular Stomach Adenocarcinoma	A130E	OncoKB: NA;CIViC: NA;MyCancerGenome: not present;CancerHotspot: no;3DHotspot: no	MutationAssessor: impact: low, score: 0.87;SIFT: impact: deleterious, score: 0;Polyphen-2: impact: probably_damaging, score: 0.996	Missense_Mutation	SNP	ShallowDel	1	.	.	.	7	107545454	107545454	C	A	7:g.107545454C>A	ENST00000205402.5:c.389C>A	0.12		6	45		46	576	44726					53	STAGE IIB	7TH	12	STAD	725	-19665	0	23.8354	0:DiseaseFree	23.8354	0:ALIVE OR DEAD TUMOR FREE	Not Hispanic Or Latino	2003-10-13	0.1637	G3	No
Stomach Adenocarcinoma (TCGA, PanCancer Atlas)	TCGA-VQ-A8PE-01	Esophagogastric Cancer	Tubular Stomach Adenocarcinoma	A433V	OncoKB: NA;CIViC: NA;MyCancerGenome: not present;CancerHotspot: no;3DHotspot: no	MutationAssessor: impact: low, score: 1.17;SIFT: impact: tolerated, score: 0.31;Polyphen-2: impact: benign, score: 0.146	Missense_Mutation	SNP	Diploid		.	.	.	7	107558430	107558430	C	T	7:g.107558430C>T	ENST00000205402.5:c.1298C>T	0.36		27	47		115	115	44909					78	STAGE IIIB	7TH	13	STAD	422	-28755	0			22.1915	1:DEAD WITH TUMOR		3/30/14	0.2209	G3	No
Stomach Adenocarcinoma (TCGA, PanCancer Atlas)	TCGA-CG-5733-01	Esophagogastric Cancer	Intestinal Type Stomach Adenocarcinoma	V46G	OncoKB: NA;CIViC: NA;MyCancerGenome: not present;CancerHotspot: no;3DHotspot: no	MutationAssessor: impact: high, score: 4.47;SIFT: impact: deleterious, score: 0;Polyphen-2: impact: probably_damaging, score: 1	Missense_Mutation	SNP	Gain	1	.	.	.	7	107542201	107542201	T	G	7:g.107542201T>G	ENST00000205402.5:c.137T>G	0.05	0.0051	11	215	1	195	1035	44634					83	STAGE IIIA	5TH	4	STAD		-30650	0			21.0737	1:DEAD WITH TUMOR		3/22/11	0.1181	G3	No
Stomach Adenocarcinoma (TCGA, PanCancer Atlas)	TCGA-IN-A6RS-01	Esophagogastric Cancer	Stomach Adenocarcinoma	A501V	OncoKB: NA;CIViC: NA;MyCancerGenome: not present;CancerHotspot: no;3DHotspot: no	MutationAssessor: impact: low, score: 1.43;SIFT: impact: tolerated, score: 0.09;Polyphen-2: impact: probably_damaging, score: 0.999	Missense_Mutation	SNP	Diploid		.	.	.	7	107559676	107559676	C	T	7:g.107559676C>T	ENST00000205402.5:c.1502C>T	0.42		94	130		268	85	14/14					76	STAGE IA	7TH	10	STAD	383	-27808	0	12.5916	0:DiseaseFree	12.5916	0:ALIVE OR DEAD TUMOR FREE	Not Hispanic Or Latino	2003-10-14	0.3503	G2	No
Stomach Adenocarcinoma (TCGA, PanCancer Atlas)	TCGA-VQ-A8E7-01	Esophagogastric Cancer	Tubular Stomach Adenocarcinoma	G314D	OncoKB: NA;CIViC: NA;MyCancerGenome: not present;CancerHotspot: no;3DHotspot: no	MutationAssessor: impact: high, score: 4.78;SIFT: impact: deleterious, score: 0;Polyphen-2: impact: probably_damaging, score: 1	Missense_Mutation	SNP	Gain		.	.	.	7	107557304	107557304	G	A	7:g.107557304G>A	ENST00000205402.5:c.941G>A	0.52		81	74		153	90	44848					59	STAGE IV	7TH	8	STAD	1138	-21664	0			37.4133	0:ALIVE OR DEAD TUMOR FREE		8/20/14	0.2697	G2	No
Stomach Adenocarcinoma (TCGA, PanCancer Atlas)	TCGA-KB-A93G-01	Esophagogastric Cancer	Signet Ring Cell Carcinoma of the Stomach	X412_splice	OncoKB: NA;CIViC: NA;MyCancerGenome: not present;CancerHotspot: no;3DHotspot: no	MutationAssessor: NA;SIFT: NA;Polyphen-2: NA	Splice_Site	SNP	Gain		.	.	.	7	107557908	107557908	G	A	7:g.107557908G>A	ENST00000205402.5:c.1236+1G>A	0.09		12	120		82	85						68	STAGE IB	7TH	10	STAD	613	-24924	0	20.1532	0:DiseaseFree	20.1532	0:ALIVE OR DEAD TUMOR FREE		6/20/14	0.0023	G1	No
Stomach Adenocarcinoma (TCGA, PanCancer Atlas)	TCGA-D7-6526-01	Esophagogastric Cancer	Tubular Stomach Adenocarcinoma	I86M	OncoKB: NA;CIViC: NA;MyCancerGenome: not present;CancerHotspot: no;3DHotspot: no	MutationAssessor: impact: medium, score: 2.995;SIFT: impact: tolerated, score: 0.05;Polyphen-2: impact: possibly_damaging, score: 0.626	Missense_Mutation	SNP	Gain	2	.	.	.	7	107542829	107542829	T	G	7:g.107542829T>G	ENST00000205402.5:c.258T>G	0.12		8	58		59	185	44665					67	STAGE IIIA	7TH	20	STAD	523	-24477	0	17.1943	0:DiseaseFree	17.1943	0:ALIVE OR DEAD TUMOR FREE	Not Hispanic Or Latino	5/13/11	0.4772	G2	No
Stomach Adenocarcinoma (TCGA, PanCancer Atlas)	TCGA-CD-A4MH-01	Esophagogastric Cancer	Stomach Adenocarcinoma	X413_splice	OncoKB: NA;CIViC: NA;MyCancerGenome: not present;CancerHotspot: no;3DHotspot: no	MutationAssessor: NA;SIFT: NA;Polyphen-2: NA	Splice_Site	DEL	Gain		.	.	.	7	107558368	107558368	G	-	7:g.107558368del	ENST00000205402.5:c.1238del	0.24		24	74		63	66						86	STAGE IIA	7TH	26	STAD	371	-31683	0	12.1971	0:DiseaseFree	12.1971	0:ALIVE OR DEAD TUMOR FREE	Not Hispanic Or Latino	3/13/13	0.4765	G2	No
Stomach Adenocarcinoma (TCGA, PanCancer Atlas)	TCGA-VQ-A8E3-01	Esophagogastric Cancer	Intestinal Type Stomach Adenocarcinoma	H485R	OncoKB: NA;CIViC: NA;MyCancerGenome: not present;CancerHotspot: no;3DHotspot: no	MutationAssessor: impact: medium, score: 2.79;SIFT: impact: deleterious, score: 0;Polyphen-2: impact: probably_damaging, score: 1	Missense_Mutation	SNP	Gain		.	.	.	7	107559534	107559534	A	G	7:g.107559534A>G	ENST00000205402.5:c.1454A>G	0.3		32	76		84	681	13/14					79	STAGE IIA	7TH	13	STAD		-28919	0			21.7313			4/22/14	0.369	G3	No
Stomach Adenocarcinoma (TCGA, PanCancer Atlas)	TCGA-VQ-A8PT-01	Esophagogastric Cancer	Intestinal Type Stomach Adenocarcinoma	S208F	OncoKB: NA;CIViC: NA;MyCancerGenome: not present;CancerHotspot: no;3DHotspot: no	MutationAssessor: impact: medium, score: 2.25;SIFT: impact: deleterious, score: 0;Polyphen-2: impact: probably_damaging, score: 0.934	Missense_Mutation	SNP	Diploid		.	.	.	7	107546752	107546752	C	T	7:g.107546752C>T	ENST00000205402.5:c.623C>T	0.25		8	24		51	1240	44787					65	STAGE IIIB	7TH	2	STAD	900	-23797	0	29.5887	0:DiseaseFree	29.5887	0:ALIVE OR DEAD TUMOR FREE		3/30/14	0.051	G3	No
Breast Invasive Carcinoma (TCGA, PanCancer Atlas)	TCGA-AO-A03T-01	Breast Cancer	Breast Invasive Ductal Carcinoma	S28F	OncoKB: NA;CIViC: NA;MyCancerGenome: not present;CancerHotspot: no;3DHotspot: no	MutationAssessor: impact: low, score: 0.805;SIFT: impact: tolerated, score: 0.66;Polyphen-2: impact: benign, score: 0	Missense_Mutation	SNP	Diploid	1	.	.	.	7	107533688	107533688	C	T	7:g.107533688C>T	ENST00000205402.5:c.83C>T	0.15		20	110		175	89	44606					42	STAGE IIB	6TH	6	BRCA	1456	-15540	0	69.8294	0:DiseaseFree	69.8294	0:ALIVE OR DEAD TUMOR FREE	Not Hispanic Or Latino	9/19/10	0.2679		No
Breast Invasive Carcinoma (TCGA, PanCancer Atlas)	TCGA-A8-A08J-01	Breast Cancer	Breast Invasive Ductal Carcinoma	Q266P	OncoKB: NA;CIViC: NA;MyCancerGenome: not present;CancerHotspot: no;3DHotspot: no	MutationAssessor: impact: medium, score: 1.96;SIFT: impact: tolerated, score: 0.09;Polyphen-2: impact: possibly_damaging, score: 0.503	Missense_Mutation	SNP	Gain		.	.	.	7	107556063	107556063	A	C	7:g.107556063A>C	ENST00000205402.5:c.797A>C	0.13		23	148		141	35	44818					52	STAGE IV	6TH	16	BRCA		-19266	0			37.0516	1:DEAD WITH TUMOR		5/27/11	0.4491		No
Colorectal Adenocarcinoma (TCGA, PanCancer Atlas)	TCGA-AZ-6598-01	Colorectal Cancer	Colon Adenocarcinoma	V212Ffs*12	OncoKB: NA;CIViC: NA;MyCancerGenome: not present;CancerHotspot: no;3DHotspot: no	MutationAssessor: NA;SIFT: NA;Polyphen-2: NA	Frame_Shift_Del	DEL	Gain	1	.	.	.	7	107546756	107546756	A	-	7:g.107546756del	ENST00000205402.5:c.633del	0.3		149	356		180	2308	44787					77	STAGE II	5TH	11	COAD		-28182	0	49.4132	0:DiseaseFree	49.4132	0:ALIVE OR DEAD TUMOR FREE	Not Hispanic Or Latino	8/29/11	0.2696		No
Colorectal Adenocarcinoma (TCGA, PanCancer Atlas)	TCGA-AA-3966-01	Colorectal Cancer	Mucinous Adenocarcinoma of the Colon and Rectum	V212Sfs*32	OncoKB: NA;CIViC: NA;MyCancerGenome: not present;CancerHotspot: no;3DHotspot: no	MutationAssessor: NA;SIFT: NA;Polyphen-2: NA	Frame_Shift_Ins	INS	Diploid	1	.	.	.	7	107546755	107546756	-	A	7:g.107546755_107546756insA	ENST00000205402.5:c.633dup	0.26		42	122		174	1093	44787		Pathogenic/Likely_pathogenic			89	STAGE IIA	6TH	18	COAD	61	-32537	0			2.00546	0:ALIVE OR DEAD TUMOR FREE		5/18/10	0.203		No
Colorectal Adenocarcinoma (TCGA, PanCancer Atlas)	TCGA-AG-A02N-01	Colorectal Cancer	Rectal Adenocarcinoma	S292F	OncoKB: NA;CIViC: NA;MyCancerGenome: not present;CancerHotspot: no;3DHotspot: no	MutationAssessor: impact: low, score: 1.78;SIFT: impact: deleterious, score: 0.02;Polyphen-2: impact: possibly_damaging, score: 0.727	Missense_Mutation	SNP	Diploid	1	.	.	.	7	107556141	107556141	C	T	7:g.107556141C>T	ENST00000205402.5:c.875C>T	0.43		35	46		98	1079	44818					67	STAGE II	5TH	4	READ	1885	-24687	0			61.9719	0:ALIVE OR DEAD TUMOR FREE		6/15/11	0.098		No
Colorectal Adenocarcinoma (TCGA, PanCancer Atlas)	TCGA-CA-6717-01	Colorectal Cancer	Mucinous Adenocarcinoma of the Colon and Rectum	E243D	OncoKB: NA;CIViC: NA;MyCancerGenome: not present;CancerHotspot: no;3DHotspot: no	MutationAssessor: impact: medium, score: 3.07;SIFT: impact: deleterious, score: 0.02;Polyphen-2: impact: probably_damaging, score: 0.998	Missense_Mutation	SNP	Diploid		.	.	.	7	107555995	107555995	A	C	7:g.107555995A>C	ENST00000205402.5:c.729A>C	0.15		17	100		100	9585	44818					57	STAGE IIA	6TH		COAD	388	-20984	0	12.756	0:DiseaseFree	12.756	0:ALIVE OR DEAD TUMOR FREE	Not Hispanic Or Latino	2008-08-11	0		No
Colorectal Adenocarcinoma (TCGA, PanCancer Atlas)	TCGA-CK-5916-01	Colorectal Cancer	Colon Adenocarcinoma	L245*	OncoKB: NA;CIViC: NA;MyCancerGenome: not present;CancerHotspot: no;3DHotspot: no	MutationAssessor: NA;SIFT: NA;Polyphen-2: NA	Frame_Shift_Del	DEL	Diploid	1	.	.	.	7	107555996	107555996	T	-	7:g.107555996del	ENST00000205402.5:c.734del	0.25		120	365		69	1405	44818					71	STAGE I	6TH	0	COAD		-26024	0			21.1395	1:DEAD WITH TUMOR	Not Hispanic Or Latino	2011-6-00	0.0002		No
Colorectal Adenocarcinoma (TCGA, PanCancer Atlas)	TCGA-AA-3877-01	Colorectal Cancer	Mucinous Adenocarcinoma of the Colon and Rectum	D448Efs*16	OncoKB: NA;CIViC: NA;MyCancerGenome: not present;CancerHotspot: no;3DHotspot: no	MutationAssessor: NA;SIFT: NA;Polyphen-2: NA	Frame_Shift_Del	DEL	Gain		.	.	.	7	107558470	107558473	GACA	-	7:g.107558470_107558473del	ENST00000205402.5:c.1344_1347del	0.23		55	186		241	1083	44909		Pathogenic			83	STAGE I	6TH	2	COAD	943	-30377	0	31.0024	0:DiseaseFree	31.0024	0:ALIVE OR DEAD TUMOR FREE		5/18/10	0.0559		No
Colorectal Adenocarcinoma (TCGA, PanCancer Atlas)	TCGA-CA-6719-01	Colorectal Cancer	Colon Adenocarcinoma	N73K	OncoKB: NA;CIViC: NA;MyCancerGenome: not present;CancerHotspot: no;3DHotspot: no	MutationAssessor: impact: neutral, score: 0.45;SIFT: impact: deleterious, score: 0;Polyphen-2: impact: possibly_damaging, score: 0.511	Missense_Mutation	SNP	Gain		.	.	.	7	107542790	107542790	T	G	7:g.107542790T>G	ENST00000205402.5:c.219T>G	0.16		38	197		196	115	44665					77	STAGE IIA	6TH	16	COAD	435	-28343	0			14.3012	0:ALIVE OR DEAD TUMOR FREE	Not Hispanic Or Latino	2008-08-11	0.4638		No
Colorectal Adenocarcinoma (TCGA, PanCancer Atlas)	TCGA-CK-4951-01	Colorectal Cancer	Mucinous Adenocarcinoma of the Colon and Rectum	M113I	OncoKB: NA;CIViC: NA;MyCancerGenome: not present;CancerHotspot: no;3DHotspot: no	MutationAssessor: impact: neutral, score: -1.84;SIFT: impact: tolerated, score: 0.31;Polyphen-2: impact: benign, score: 0	Missense_Mutation	SNP	Diploid		.	.	.	7	107545404	107545404	G	A	7:g.107545404G>A	ENST00000205402.5:c.339G>A	0.2		4	16		22	4190	44726					79	STAGE IIA	6TH	0	COAD	2134	-28982	0			70.1581	0:ALIVE OR DEAD TUMOR FREE	Not Hispanic Or Latino	3/29/11	0.0026		No
Colorectal Adenocarcinoma (TCGA, PanCancer Atlas)	TCGA-G4-6302-01	Colorectal Cancer	Mucinous Adenocarcinoma of the Colon and Rectum	P390S	OncoKB: NA;CIViC: NA;MyCancerGenome: not present;CancerHotspot: no;3DHotspot: no	MutationAssessor: impact: medium, score: 3.4;SIFT: impact: deleterious, score: 0;Polyphen-2: impact: probably_damaging, score: 1	Missense_Mutation	SNP	Diploid	1	.	.	.	7	107557839	107557839	C	T	7:g.107557839C>T	ENST00000205402.5:c.1168C>T	0.08		20	226		87	939	44879					90	STAGE IIA	6TH	2	COAD	1310	-32872	0			67.2979	0:ALIVE OR DEAD TUMOR FREE	Not Hispanic Or Latino	2007-05-11	0		No
Colorectal Adenocarcinoma (TCGA, PanCancer Atlas)	TCGA-WS-AB45-01	Colorectal Cancer	Mucinous Adenocarcinoma of the Colon and Rectum	R315Q	OncoKB: NA;CIViC: NA;MyCancerGenome: not present;CancerHotspot: no;3DHotspot: no	MutationAssessor: impact: high, score: 4.715;SIFT: impact: deleterious, score: 0.01;Polyphen-2: impact: probably_damaging, score: 1	Missense_Mutation	SNP	Gain		.	.	.	7	107557307	107557307	G	A	7:g.107557307G>A	ENST00000205402.5:c.944G>A	0.13		19	127		149	2512	44848					52	STAGE IIA	6TH	7	COAD	2130		0	70.0266	0:DiseaseFree	70.0266	0:ALIVE OR DEAD TUMOR FREE	Not Hispanic Or Latino	7/16/14	0.0053		No
Kidney Renal Papillary Cell Carcinoma (TCGA, PanCancer Atlas)	TCGA-DZ-6132-01	Renal Non-Clear Cell Carcinoma	Papillary Renal Cell Carcinoma	I86T	OncoKB: NA;CIViC: NA;MyCancerGenome: not present;CancerHotspot: no;3DHotspot: no	MutationAssessor: impact: high, score: 3.59;SIFT: impact: deleterious, score: 0;Polyphen-2: impact: probably_damaging, score: 0.994	Missense_Mutation	SNP	Gain	2	.	.	.	7	107542828	107542828	T	C	7:g.107542828T>C	ENST00000205402.5:c.257T>C	0.33		28	58		65	321	44665					69	STAGE I	6TH	7	KIRP	2460	-25417	0			80.8758	0:ALIVE OR DEAD TUMOR FREE		2006-06-11	0.1507		No
Kidney Renal Papillary Cell Carcinoma (TCGA, PanCancer Atlas)	TCGA-B1-A656-01	Renal Non-Clear Cell Carcinoma	Papillary Renal Cell Carcinoma	I289Lfs*36	OncoKB: NA;CIViC: NA;MyCancerGenome: not present;CancerHotspot: no;3DHotspot: no	MutationAssessor: NA;SIFT: NA;Polyphen-2: NA	Frame_Shift_Del	DEL	Gain		.	.	.	7	107556127	107556128	AA	T	7:g.107556127_107556128delinsT	ENST00000205402.5:c.861_862delinsT	0.12		16	113		116	97	44818					64	STAGE I	7TH	8	KIRP	618	-23702	0	20.3176	0:DiseaseFree	20.3176	0:ALIVE OR DEAD TUMOR FREE	Not Hispanic Or Latino	2/21/14	0.1882		No
Head and Neck Squamous Cell Carcinoma (TCGA, PanCancer Atlas)	TCGA-CQ-A4CB-01	Head and Neck Cancer	Head and Neck Squamous Cell Carcinoma	G110R	OncoKB: NA;CIViC: NA;MyCancerGenome: not present;CancerHotspot: no;3DHotspot: no	MutationAssessor: impact: high, score: 3.64;SIFT: impact: deleterious, score: 0;Polyphen-2: impact: probably_damaging, score: 1	Missense_Mutation	SNP	Diploid		.	.	.	7	107543983	107543983	G	A	7:g.107543983G>A	ENST00000205402.5:c.328G>A	0.14		3	18		23	90	44695					59	STAGE III	7TH	6	HNSC	893	-21574	0	29.3586	0:DiseaseFree	29.3586	0:ALIVE OR DEAD TUMOR FREE		1/28/13	0.2187	G2	No
Head and Neck Squamous Cell Carcinoma (TCGA, PanCancer Atlas)	TCGA-CV-7102-01	Head and Neck Cancer	Head and Neck Squamous Cell Carcinoma	Q25H	OncoKB: NA;CIViC: NA;MyCancerGenome: not present;CancerHotspot: no;3DHotspot: no	MutationAssessor: impact: low, score: 0.805;SIFT: impact: tolerated, score: 0.45;Polyphen-2: impact: benign, score: 0	Missense_Mutation	SNP	Diploid		.	.	.	7	107533680	107533680	G	T	7:g.107533680G>T	ENST00000205402.5:c.75G>T	0.11		4	32		46	170	44606					76	STAGE IVA	7TH	20	HNSC		-27805	0			1.84108		Not Hispanic Or Latino	2010-06-11	0.4787	G3	No
[truncated: 38 more columns]
