# Supplementary material for: Comprehensive analysis of the cuproptosis-related gene DLD across cancers: A potential prognostic and immunotherapeutic target
Source: Front Pharmacol. 2023 Apr 3;14:1111462. doi: 10.3389/fphar.2023.1111462 (PMC10127393; doi:10.3389/fphar.2023.1111462)
Supplement: Supplementary file 3 [file DataSheet1.zip › Supplementary Table S4.csv]

table.csv
ExpID	Cancer	State	Correlation	Pvalue
EXP0046	ALL	Angiogenesis	-0.099	0.272
EXP0046	ALL	Apoptosis	0.133	0.140
EXP0046	ALL	CellCycle	0.211	0.018
EXP0046	ALL	Differentiation	0.089	0.323
EXP0046	ALL	DNAdamage	0.307	0.001
EXP0046	ALL	DNArepair	0.204	0.023
EXP0046	ALL	EMT	0.026	0.776
EXP0046	ALL	Hypoxia	-0.142	0.114
EXP0046	ALL	Inflammation	0.010	0.912
EXP0046	ALL	Invasion	-0.025	0.785
EXP0046	ALL	Metastasis	-0.026	0.774
EXP0046	ALL	Proliferation	0.095	0.293
EXP0046	ALL	Quiescence	0.027	0.765
EXP0046	ALL	Stemness	0.071	0.429
EXP0047	AML	Angiogenesis	0.233	0.002
EXP0047	AML	Apoptosis	0.315	0.000
EXP0047	AML	CellCycle	0.029	0.710
EXP0047	AML	Differentiation	0.545	0.000
EXP0047	AML	DNAdamage	0.076	0.322
EXP0047	AML	DNArepair	-0.205	0.007
EXP0047	AML	EMT	0.396	0.000
EXP0047	AML	Hypoxia	0.217	0.004
EXP0047	AML	Inflammation	0.491	0.000
EXP0047	AML	Invasion	0.232	0.002
EXP0047	AML	Metastasis	0.520	0.000
EXP0047	AML	Proliferation	0.534	0.000
EXP0047	AML	Quiescence	0.448	0.000
EXP0047	AML	Stemness	0.131	0.088
EXP0048	AML	Angiogenesis	-0.413	0.000
EXP0048	AML	Apoptosis	-0.304	0.003
EXP0048	AML	CellCycle	-0.001	0.991
EXP0048	AML	Differentiation	-0.362	0.000
EXP0048	AML	DNAdamage	-0.160	0.122
EXP0048	AML	DNArepair	0.299	0.003
EXP0048	AML	EMT	-0.053	0.608
EXP0048	AML	Hypoxia	-0.457	0.000
EXP0048	AML	Inflammation	-0.427	0.000
EXP0048	AML	Invasion	0.305	0.003
EXP0048	AML	Metastasis	-0.266	0.009
EXP0048	AML	Proliferation	-0.367	0.000
EXP0048	AML	Quiescence	-0.474	0.000
EXP0048	AML	Stemness	0.087	0.400
EXP0049	AML	Angiogenesis	0.080	0.657
EXP0049	AML	Apoptosis	-0.070	0.701
EXP0049	AML	CellCycle	-0.164	0.360
EXP0049	AML	Differentiation	0.004	0.981
EXP0049	AML	DNAdamage	-0.013	0.941
EXP0049	AML	DNArepair	-0.163	0.363
EXP0049	AML	EMT	0.045	0.804
EXP0049	AML	Hypoxia	0.156	0.387
EXP0049	AML	Inflammation	0.041	0.820
EXP0049	AML	Invasion	-0.016	0.928
EXP0049	AML	Metastasis	0.118	0.512
EXP0049	AML	Proliferation	-0.379	0.030
EXP0049	AML	Quiescence	0.053	0.770
EXP0049	AML	Stemness	0.432	0.013
EXP0050	CML	Angiogenesis	0.026	0.328
EXP0050	CML	Apoptosis	0.101	0.000
EXP0050	CML	CellCycle	0.084	0.002
EXP0050	CML	Differentiation	0.045	0.087
EXP0050	CML	DNAdamage	0.207	0.000
EXP0050	CML	DNArepair	0.157	0.000
EXP0050	CML	EMT	0.143	0.000
EXP0050	CML	Hypoxia	0.147	0.000
EXP0050	CML	Inflammation	-0.031	0.244
EXP0050	CML	Invasion	0.185	0.000
EXP0050	CML	Metastasis	0.122	0.000
EXP0050	CML	Proliferation	0.021	0.437
EXP0050	CML	Quiescence	-0.007	0.799
EXP0050	CML	Stemness	-0.030	0.264
EXP0051	CRC	Angiogenesis	-0.142	0.136
EXP0051	CRC	Apoptosis	0.195	0.039
EXP0051	CRC	CellCycle	-0.055	0.563
EXP0051	CRC	Differentiation	-0.075	0.433
EXP0051	CRC	DNAdamage	0.010	0.916
EXP0051	CRC	DNArepair	0.082	0.388
EXP0051	CRC	EMT	0.024	0.801
EXP0051	CRC	Hypoxia	-0.066	0.489
EXP0051	CRC	Inflammation	-0.075	0.433
EXP0051	CRC	Invasion	-0.037	0.701
EXP0051	CRC	Metastasis	0.006	0.953
EXP0051	CRC	Proliferation	-0.104	0.276
EXP0051	CRC	Quiescence	-0.051	0.593
EXP0051	CRC	Stemness	0.051	0.596
EXP0052	BRCA	Angiogenesis	-0.032	0.550
EXP0052	BRCA	Apoptosis	0.132	0.012
EXP0052	BRCA	CellCycle	0.104	0.048
EXP0052	BRCA	Differentiation	-0.106	0.044
EXP0052	BRCA	DNAdamage	0.194	0.000
EXP0052	BRCA	DNArepair	0.198	0.000
EXP0052	BRCA	EMT	-0.008	0.872
EXP0052	BRCA	Hypoxia	0.034	0.513
EXP0052	BRCA	Inflammation	-0.093	0.076
EXP0052	BRCA	Invasion	0.051	0.336
EXP0052	BRCA	Metastasis	0.027	0.611
EXP0052	BRCA	Proliferation	-0.070	0.184
EXP0052	BRCA	Quiescence	-0.097	0.064
EXP0052	BRCA	Stemness	0.025	0.631
EXP0053	BRCA	Angiogenesis	-0.188	0.002
EXP0053	BRCA	Apoptosis	0.109	0.074
EXP0053	BRCA	CellCycle	0.003	0.958
EXP0053	BRCA	Differentiation	-0.140	0.021
EXP0053	BRCA	DNAdamage	0.151	0.013
EXP0053	BRCA	DNArepair	0.181	0.003
EXP0053	BRCA	EMT	-0.121	0.046
EXP0053	BRCA	Hypoxia	0.002	0.971
EXP0053	BRCA	Inflammation	-0.063	0.300
EXP0053	BRCA	Invasion	0.083	0.174
EXP0053	BRCA	Metastasis	-0.084	0.169
EXP0053	BRCA	Proliferation	-0.064	0.292
EXP0053	BRCA	Quiescence	-0.108	0.077
EXP0053	BRCA	Stemness	-0.126	0.039
EXP0054	BRCA	Angiogenesis	-0.133	0.426
EXP0054	BRCA	Apoptosis	0.149	0.371
EXP0054	BRCA	CellCycle	0.487	0.002
EXP0054	BRCA	Differentiation	-0.228	0.168
EXP0054	BRCA	DNAdamage	0.394	0.014
EXP0054	BRCA	DNArepair	0.448	0.005
EXP0054	BRCA	EMT	0.241	0.144
EXP0054	BRCA	Hypoxia	0.158	0.341
EXP0054	BRCA	Inflammation	-0.282	0.086
EXP0054	BRCA	Invasion	0.280	0.089
EXP0054	BRCA	Metastasis	0.151	0.367
EXP0054	BRCA	Proliferation	0.173	0.299
EXP0054	BRCA	Quiescence	-0.182	0.274
EXP0054	BRCA	Stemness	0.307	0.061
EXP0055	BRCA	Angiogenesis	-0.553	0.062
EXP0055	BRCA	Apoptosis	0.060	0.854
EXP0055	BRCA	CellCycle	0.077	0.812
EXP0055	BRCA	Differentiation	-0.680	0.015
EXP0055	BRCA	DNAdamage	0.301	0.341
EXP0055	BRCA	DNArepair	0.651	0.022
EXP0055	BRCA	EMT	-0.231	0.470
EXP0055	BRCA	Hypoxia	-0.715	0.009
EXP0055	BRCA	Inflammation	-0.564	0.056
EXP0055	BRCA	Invasion	0.354	0.259
EXP0055	BRCA	Metastasis	-0.070	0.829
EXP0055	BRCA	Proliferation	0.193	0.549
EXP0055	BRCA	Quiescence	-0.676	0.016
EXP0055	BRCA	Stemness	-0.553	0.062
EXP0056	AST	Angiogenesis	0.008	0.640
EXP0056	AST	Apoptosis	0.043	0.011
EXP0056	AST	CellCycle	0.060	0.000
EXP0056	AST	Differentiation	0.074	0.000
EXP0056	AST	DNAdamage	0.041	0.015
EXP0056	AST	DNArepair	-0.018	0.280
EXP0056	AST	EMT	0.098	0.000
EXP0056	AST	Hypoxia	0.059	0.001
EXP0056	AST	Inflammation	0.043	0.012
EXP0056	AST	Invasion	0.027	0.120
EXP0056	AST	Metastasis	0.054	0.001
EXP0056	AST	Proliferation	0.020	0.250
EXP0056	AST	Quiescence	0.026	0.122
EXP0056	AST	Stemness	0.053	0.002
EXP0057	GBM	Angiogenesis	-0.201	0.000
EXP0057	GBM	Apoptosis	-0.146	0.001
EXP0057	GBM	CellCycle	0.061	0.160
EXP0057	GBM	Differentiation	-0.232	0.000
EXP0057	GBM	DNAdamage	0.101	0.020
EXP0057	GBM	DNArepair	0.077	0.078
EXP0057	GBM	EMT	-0.193	0.000
EXP0057	GBM	Hypoxia	-0.141	0.001
EXP0057	GBM	Inflammation	-0.288	0.000
EXP0057	GBM	Invasion	-0.013	0.769
EXP0057	GBM	Metastasis	-0.261	0.000
EXP0057	GBM	Proliferation	0.038	0.390
EXP0057	GBM	Quiescence	-0.105	0.016
EXP0057	GBM	Stemness	0.153	0.000
EXP0058	GBM	Angiogenesis	-0.029	0.489
EXP0058	GBM	Apoptosis	0.180	0.000
EXP0058	GBM	CellCycle	0.205	0.000
EXP0058	GBM	Differentiation	-0.128	0.002
EXP0058	GBM	DNAdamage	0.320	0.000
EXP0058	GBM	DNArepair	0.367	0.000
EXP0058	GBM	EMT	0.156	0.000
EXP0058	GBM	Hypoxia	0.075	0.071
EXP0058	GBM	Inflammation	-0.132	0.001
EXP0058	GBM	Invasion	0.236	0.000
EXP0058	GBM	Metastasis	0.185	0.000
EXP0058	GBM	Proliferation	-0.058	0.166
EXP0058	GBM	Quiescence	-0.005	0.899
EXP0058	GBM	Stemness	0.265	0.000
EXP0059	Glioma	Angiogenesis	-0.022	0.435
EXP0059	Glioma	Apoptosis	-0.034	0.239
EXP0059	Glioma	CellCycle	0.092	0.001
EXP0059	Glioma	Differentiation	-0.002	0.955
EXP0059	Glioma	DNAdamage	-0.107	0.000
EXP0059	Glioma	DNArepair	0.004	0.899
EXP0059	Glioma	EMT	0.095	0.001
EXP0059	Glioma	Hypoxia	-0.080	0.005
EXP0059	Glioma	Inflammation	0.054	0.057
EXP0059	Glioma	Invasion	-0.018	0.526
EXP0059	Glioma	Metastasis	0.053	0.061
EXP0059	Glioma	Proliferation	0.011	0.707
EXP0059	Glioma	Quiescence	-0.025	0.372
EXP0059	Glioma	Stemness	0.030	0.297
EXP0060	Glioma	Angiogenesis	-0.164	0.149
EXP0060	Glioma	Apoptosis	-0.002	0.985
EXP0060	Glioma	CellCycle	0.140	0.219
EXP0060	Glioma	Differentiation	0.146	0.200
EXP0060	Glioma	DNAdamage	0.004	0.973
EXP0060	Glioma	DNArepair	0.140	0.217
EXP0060	Glioma	EMT	0.137	0.229
EXP0060	Glioma	Hypoxia	0.178	0.117
EXP0060	Glioma	Inflammation	0.048	0.674
EXP0060	Glioma	Invasion	0.054	0.634
EXP0060	Glioma	Metastasis	0.154	0.176
EXP0060	Glioma	Proliferation	0.035	0.757
EXP0060	Glioma	Quiescence	0.198	0.081
EXP0060	Glioma	Stemness	0.248	0.028
EXP0061	HGG	Angiogenesis	-0.102	0.000
EXP0061	HGG	Apoptosis	0.001	0.965
EXP0061	HGG	CellCycle	0.187	0.000
EXP0061	HGG	Differentiation	0.018	0.511
EXP0061	HGG	DNAdamage	0.072	0.010
EXP0061	HGG	DNArepair	0.009	0.744
EXP0061	HGG	EMT	-0.079	0.005
EXP0061	HGG	Hypoxia	-0.069	0.014
EXP0061	HGG	Inflammation	-0.090	0.001
EXP0061	HGG	Invasion	-0.055	0.049
EXP0061	HGG	Metastasis	0.002	0.957
EXP0061	HGG	Proliferation	0.005	0.868
EXP0061	HGG	Quiescence	-0.146	0.000
EXP0061	HGG	Stemness	0.086	0.002
EXP0062	ODG	Angiogenesis	-0.026	0.203
EXP0062	ODG	Apoptosis	0.011	0.578
EXP0062	ODG	CellCycle	0.029	0.153
EXP0062	ODG	Differentiation	0.048	0.018
EXP0062	ODG	DNAdamage	-0.061	0.003
EXP0062	ODG	DNArepair	-0.039	0.056
EXP0062	ODG	EMT	-0.015	0.479
EXP0062	ODG	Hypoxia	0.055	0.007
EXP0062	ODG	Inflammation	0.118	0.000
EXP0062	ODG	Invasion	-0.012	0.554
EXP0062	ODG	Metastasis	0.051	0.012
EXP0062	ODG	Proliferation	-0.049	0.017
EXP0062	ODG	Quiescence	0.036	0.083
EXP0062	ODG	Stemness	0.039	0.057
EXP0063	HNSCC	Angiogenesis	-0.027	0.273
EXP0063	HNSCC	Apoptosis	-0.002	0.937
EXP0063	HNSCC	CellCycle	0.069	0.006
EXP0063	HNSCC	Differentiation	-0.043	0.082
EXP0063	HNSCC	DNAdamage	-0.004	0.865
EXP0063	HNSCC	DNArepair	0.060	0.016
EXP0063	HNSCC	EMT	-0.026	0.292
EXP0063	HNSCC	Hypoxia	0.009	0.711
EXP0063	HNSCC	Inflammation	-0.005	0.829
EXP0063	HNSCC	Invasion	0.006	0.820
EXP0063	HNSCC	Metastasis	-0.015	0.544
EXP0063	HNSCC	Proliferation	0.047	0.061
EXP0063	HNSCC	Quiescence	-0.068	0.006
EXP0063	HNSCC	Stemness	0.140	0.000
EXP0064	RCC	Angiogenesis	0.105	0.352
EXP0064	RCC	Apoptosis	0.313	0.005
EXP0064	RCC	CellCycle	0.138	0.223
EXP0064	RCC	Differentiation	0.301	0.007
EXP0064	RCC	DNAdamage	0.227	0.043
EXP0064	RCC	DNArepair	0.029	0.801
EXP0064	RCC	EMT	-0.123	0.277
EXP0064	RCC	Hypoxia	0.346	0.002
EXP0064	RCC	Inflammation	-0.136	0.230
EXP0064	RCC	Invasion	-0.096	0.397
EXP0064	RCC	Metastasis	0.148	0.191
EXP0064	RCC	Proliferation	-0.017	0.883
EXP0064	RCC	Quiescence	-0.016	0.888
EXP0064	RCC	Stemness	0.322	0.004
EXP0065	RCC	Angiogenesis	0.098	0.574
EXP0065	RCC	Apoptosis	-0.005	0.975
EXP0065	RCC	CellCycle	0.089	0.612
EXP0065	RCC	Differentiation	0.212	0.221
EXP0065	RCC	DNAdamage	0.015	0.931
EXP0065	RCC	DNArepair	-0.424	0.012
EXP0065	RCC	EMT	0.031	0.858
EXP0065	RCC	Hypoxia	0.087	0.618
EXP0065	RCC	Inflammation	0.124	0.478
EXP0065	RCC	Invasion	0.123	0.481
EXP0065	RCC	Metastasis	0.090	0.604
EXP0065	RCC	Proliferation	-0.264	0.126
EXP0065	RCC	Quiescence	-0.150	0.388
EXP0065	RCC	Stemness	0.376	0.026
EXP0066	LUAD	Angiogenesis	-0.306	0.001
EXP0066	LUAD	Apoptosis	0.153	0.090
EXP0066	LUAD	CellCycle	0.341	0.000
EXP0066	LUAD	Differentiation	-0.223	0.013
EXP0066	LUAD	DNAdamage	0.367	0.000
EXP0066	LUAD	DNArepair	0.407	0.000
EXP0066	LUAD	EMT	-0.026	0.779
EXP0066	LUAD	Hypoxia	-0.198	0.027
EXP0066	LUAD	Inflammation	-0.220	0.014
EXP0066	LUAD	Invasion	0.185	0.039
EXP0066	LUAD	Metastasis	-0.138	0.127
EXP0066	LUAD	Proliferation	0.242	0.007
EXP0066	LUAD	Quiescence	-0.257	0.004
EXP0066	LUAD	Stemness	-0.167	0.063
EXP0067	LUAD	Angiogenesis	-0.267	0.091
EXP0067	LUAD	Apoptosis	0.039	0.809
EXP0067	LUAD	CellCycle	0.093	0.561
EXP0067	LUAD	Differentiation	-0.083	0.605
EXP0067	LUAD	DNAdamage	-0.033	0.839
EXP0067	LUAD	DNArepair	0.249	0.116
EXP0067	LUAD	EMT	-0.095	0.553
EXP0067	LUAD	Hypoxia	-0.143	0.373
EXP0067	LUAD	Inflammation	-0.108	0.502
EXP0067	LUAD	Invasion	0.056	0.726
EXP0067	LUAD	Metastasis	-0.216	0.174
EXP0067	LUAD	Proliferation	-0.087	0.587
EXP0067	LUAD	Quiescence	-0.068	0.672
EXP0067	LUAD	Stemness	-0.003	0.986
EXP0068	NSCLC	Angiogenesis	-0.062	0.025
EXP0068	NSCLC	Apoptosis	-0.091	0.001
EXP0068	NSCLC	CellCycle	0.100	0.000
EXP0068	NSCLC	Differentiation	-0.096	0.001
EXP0068	NSCLC	DNAdamage	-0.023	0.406
EXP0068	NSCLC	DNArepair	0.020	0.470
EXP0068	NSCLC	EMT	0.092	0.001
EXP0068	NSCLC	Hypoxia	0.014	0.616
EXP0068	NSCLC	Inflammation	-0.126	0.000
EXP0068	NSCLC	Invasion	0.194	0.000
EXP0068	NSCLC	Metastasis	0.028	0.310
EXP0068	NSCLC	Proliferation	-0.061	0.029
EXP0068	NSCLC	Quiescence	-0.128	0.000
EXP0068	NSCLC	Stemness	-0.074	0.008
EXP0069	OV	Angiogenesis	0.284	0.039
EXP0069	OV	Apoptosis	0.265	0.055
EXP0069	OV	CellCycle	-0.152	0.279
EXP0069	OV	Differentiation	0.069	0.622
EXP0069	OV	DNAdamage	-0.024	0.866
EXP0069	OV	DNArepair	-0.296	0.031
EXP0069	OV	EMT	0.285	0.038
EXP0069	OV	Hypoxia	0.163	0.244
EXP0069	OV	Inflammation	-0.062	0.661
EXP0069	OV	Invasion	-0.211	0.129
EXP0069	OV	Metastasis	0.174	0.214
EXP0069	OV	Proliferation	0.039	0.784
EXP0069	OV	Quiescence	0.139	0.320
EXP0069	OV	Stemness	0.025	0.858
EXP0071	MEL	Angiogenesis	0.001	0.966
EXP0071	MEL	Apoptosis	-0.002	0.964
EXP0071	MEL	CellCycle	0.086	0.012
EXP0071	MEL	Differentiation	-0.085	0.013
EXP0071	MEL	DNAdamage	0.085	0.014
EXP0071	MEL	DNArepair	0.136	0.000
EXP0071	MEL	EMT	0.017	0.626
EXP0071	MEL	Hypoxia	0.027	0.440
EXP0071	MEL	Inflammation	-0.080	0.020
EXP0071	MEL	Invasion	0.159	0.000
EXP0071	MEL	Metastasis	-0.053	0.126
EXP0071	MEL	Proliferation	-0.037	0.282
EXP0071	MEL	Quiescence	-0.060	0.079
EXP0071	MEL	Stemness	0.147	0.000
EXP0072	MEL	Angiogenesis	-0.038	0.517
EXP0072	MEL	Apoptosis	-0.132	0.022
EXP0072	MEL	CellCycle	0.112	0.054
EXP0072	MEL	Differentiation	-0.176	0.002
EXP0072	MEL	DNAdamage	-0.017	0.775
EXP0072	MEL	DNArepair	0.078	0.179
EXP0072	MEL	EMT	-0.070	0.227
EXP0072	MEL	Hypoxia	-0.122	0.036
EXP0072	MEL	Inflammation	-0.115	0.048
EXP0072	MEL	Invasion	0.034	0.557
EXP0072	MEL	Metastasis	-0.134	0.020
EXP0072	MEL	Proliferation	0.055	0.348
EXP0072	MEL	Quiescence	-0.133	0.021
EXP0072	MEL	Stemness	-0.060	0.304
EXP0073	RB	Angiogenesis	0.472	0.000
EXP0073	RB	Apoptosis	-0.108	0.000
EXP0073	RB	CellCycle	-0.413	0.000
EXP0073	RB	Differentiation	0.454	0.000
EXP0073	RB	DNAdamage	-0.324	0.000
EXP0073	RB	DNArepair	-0.474	0.000
EXP0073	RB	EMT	-0.080	0.000
EXP0073	RB	Hypoxia	0.010	0.628
EXP0073	RB	Inflammation	0.384	0.000
EXP0073	RB	Invasion	-0.082	0.000
EXP0073	RB	Metastasis	0.181	0.000
EXP0073	RB	Proliferation	-0.081	0.000
EXP0073	RB	Quiescence	0.199	0.000
EXP0073	RB	Stemness	0.172	0.000
EXP0074	UM	Angiogenesis	-0.171	0
EXP0074	UM	Apoptosis	-0.472	0
EXP0074	UM	CellCycle	-0.184	0
EXP0074	UM	Differentiation	-0.279	0
EXP0074	UM	DNAdamage	-0.501	0
EXP0074	UM	DNArepair	-0.494	0
EXP0074	UM	EMT	-0.224	0
EXP0074	UM	Hypoxia	-0.255	0
EXP0074	UM	Inflammation	-0.307	0
EXP0074	UM	Invasion	-0.384	0
EXP0074	UM	Metastasis	-0.402	0
EXP0074	UM	Proliferation	-0.278	0
EXP0074	UM	Quiescence	-0.398	0
EXP0074	UM	Stemness	-0.117	0
