# Supplementary material for: Comprehensive analysis of the cuproptosis-related gene DLD across cancers: A potential prognostic and immunotherapeutic target
Source: Front Pharmacol. 2023 Apr 3;14:1111462. doi: 10.3389/fphar.2023.1111462 (PMC10127393; doi:10.3389/fphar.2023.1111462)
Supplement: Supplementary file 3 [file DataSheet1.zip › Supplementary Table S5.xlsx]

## Sheet: Supplementary Table S5
Gene Symbol	Gene ID	PCC
PMPCB	ENSG00000105819.13	0.67
NDUFS1	ENSG00000023228.13	0.66
DUS4L	ENSG00000105865.10	0.62
AGK	ENSG00000006530.15	0.6
WASL	ENSG00000106299.7	0.59
PLEKHB2	ENSG00000115762.16	0.59
CHCHD3	ENSG00000106554.11	0.58
UQCRC2	ENSG00000140740.10	0.58
OGDH	ENSG00000105953.14	0.58
DLAT	ENSG00000150768.15	0.58
PMS2	ENSG00000122512.14	0.57
IMMT	ENSG00000132305.20	0.57
PSMC2	ENSG00000161057.10	0.57
LMBR1	ENSG00000105983.19	0.56
CYCS	ENSG00000172115.8	0.55
TNPO3	ENSG00000064419.13	0.55
GHITM	ENSG00000165678.19	0.54
RINT1	ENSG00000135249.7	0.54
MTPN	ENSG00000105887.10	0.53
LARS2	ENSG00000011376.9	0.53
UBE3C	ENSG00000009335.17	0.53
CS	ENSG00000062485.18	0.53
AFG3L2	ENSG00000141385.9	0.53
NNT	ENSG00000112992.16	0.52
NARS	ENSG00000134440.11	0.52
GCC1	ENSG00000179562.2	0.52
DLST	ENSG00000119689.14	0.52
IDH3A	ENSG00000166411.13	0.52
CHCHD3P3	ENSG00000214973.3	0.52
COG5	ENSG00000164597.13	0.52
SNX13	ENSG00000071189.21	0.51
SUCLA2	ENSG00000136143.13	0.51
THAP5	ENSG00000177683.13	0.51
FAM185A	ENSG00000222011.8	0.51
METTL2B	ENSG00000165055.15	0.51
PNPLA8	ENSG00000135241.16	0.51
SLC25A40	ENSG00000075303.12	0.51
SLC30A9	ENSG00000014824.13	0.51
PRDM4	ENSG00000110851.11	0.5
CUL1	ENSG00000055130.15	0.5
HIBADH	ENSG00000106049.8	0.5
DNAJA3	ENSG00000103423.13	0.5
AP5M1	ENSG00000053770.11	0.5
GLOD4	ENSG00000167699.13	0.5
ACO2	ENSG00000100412.15	0.5
CBLL1	ENSG00000105879.11	0.5
SDHD	ENSG00000204370.8	0.49
EIF4H	ENSG00000106682.14	0.49
ATP5A1	ENSG00000152234.15	0.49
MRPL19	ENSG00000115364.13	0.49
WBSCR16	ENSG00000274523.4	0.49
TOMM70A	ENSG00000154174.7	0.49
GFM1	ENSG00000168827.14	0.48
HADHB	ENSG00000138029.13	0.48
HSPA9	ENSG00000113013.12	0.48
ABCF2	ENSG00000033050.7	0.48
ACADM	ENSG00000117054.13	0.48
TAX1BP1	ENSG00000106052.13	0.48
TYW1	ENSG00000198874.12	0.48
BAZ1B	ENSG00000009954.10	0.48
PDE12	ENSG00000174840.8	0.47
L2HGDH	ENSG00000087299.11	0.47
VPS41	ENSG00000006715.15	0.47
EXOC4	ENSG00000131558.14	0.47
BTBD1	ENSG00000064726.9	0.47
ATP5J2-PTCD1	ENSG00000248919.7	0.47
TTC26	ENSG00000105948.13	0.47
OSBP	ENSG00000110048.11	0.47
MIEF1	ENSG00000100335.12	0.47
NAPEPLD	ENSG00000161048.11	0.47
SLC25A46	ENSG00000164209.16	0.47
RNF14	ENSG00000013561.17	0.47
COX18	ENSG00000163626.16	0.47
RPP14	ENSG00000255154.7	0.47
ZKSCAN5	ENSG00000196652.11	0.47
NDUFA5	ENSG00000128609.14	0.47
GRSF1	ENSG00000132463.13	0.46
LUC7L2	ENSG00000269955.2	0.46
POM121	ENSG00000196313.11	0.46
COX15	ENSG00000014919.12	0.46
ARMC10	ENSG00000170632.13	0.46
HADHA	ENSG00000084754.10	0.46
ANKMY2	ENSG00000106524.8	0.46
NUDCD3	ENSG00000015676.17	0.46
APOOL	ENSG00000155008.13	0.46
TMEM161B	ENSG00000164180.13	0.46
ATP5F1	ENSG00000116459.10	0.46
TRIM4	ENSG00000146833.15	0.46
MTIF2	ENSG00000085760.14	0.46
LARP4	ENSG00000161813.20	0.46
ATP6V1A	ENSG00000114573.9	0.46
TMEM168	ENSG00000146802.12	0.46
PTCD2	ENSG00000049883.14	0.46
KIF3B	ENSG00000101350.7	0.46
FAM98A	ENSG00000119812.18	0.45
COX10	ENSG00000006695.10	0.45
CLPX	ENSG00000166855.9	0.45
NAA30	ENSG00000139977.13	0.45
ZNF12	ENSG00000164631.18	0.45
TNPO1	ENSG00000083312.17	0.45
