# Supplementary material for: Comprehensive analysis of the cuproptosis-related gene DLD across cancers: A potential prognostic and immunotherapeutic target
Source: Front Pharmacol. 2023 Apr 3;14:1111462. doi: 10.3389/fphar.2023.1111462 (PMC10127393; doi:10.3389/fphar.2023.1111462)
Supplement: Supplementary file 3 [file DataSheet1.zip › Supplementary Table S6.xlsx]

## Sheet: Sheet1
ID	Description	GeneRatio	BgRatio	pvalue	p.adjust	qvalue	geneID	Count	ONT
GO:0044429	mitochondrial part	39/89	977/18675	1.10158e-26	3.09544e-24	2.3423e-24	PMPCB/NDUFS1/AGK/CHCHD3/UQCRC2/OGDH/DLAT/IMMT/CYCS/GHITM/LARS2/CS/AFG3L2/NNT/DLST/IDH3A/SUCLA2/SLC25A40/HIBADH/DNAJA3/ACO2/SDHD/MRPL19/GFM1/HADHB/HSPA9/ACADM/PDE12/L2HGDH/MIEF1/SLC25A46/COX18/NDUFA5/GRSF1/COX15/HADHA/APOOL/COX10/CLPX	39	CC
GO:0005739	mitochondrion	43/89	1492/18675	4.78697e-24	6.72569e-22	5.0893e-22	PMPCB/NDUFS1/AGK/CHCHD3/UQCRC2/OGDH/DLAT/IMMT/CYCS/GHITM/LARS2/CS/AFG3L2/NNT/DLST/IDH3A/SUCLA2/SLC25A40/HIBADH/DNAJA3/GLOD4/ACO2/SDHD/MRPL19/GFM1/HADHB/HSPA9/ACADM/PDE12/L2HGDH/MIEF1/SLC25A46/COX18/NDUFA5/GRSF1/COX15/ARMC10/HADHA/APOOL/MTIF2/PTCD2/COX10/CLPX	43	CC
GO:0031966	mitochondrial membrane	26/89	656/18675	2.43316e-17	2.27906e-15	1.72456e-15	PMPCB/NDUFS1/AGK/CHCHD3/UQCRC2/OGDH/IMMT/CYCS/GHITM/AFG3L2/NNT/SLC25A40/SDHD/MRPL19/HADHB/ACADM/L2HGDH/MIEF1/SLC25A46/COX18/NDUFA5/COX15/HADHA/APOOL/COX10/CLPX	26	CC
GO:0005740	mitochondrial envelope	26/89	690/18675	8.27965e-17	5.81646e-15	4.40129e-15	PMPCB/NDUFS1/AGK/CHCHD3/UQCRC2/OGDH/IMMT/CYCS/GHITM/AFG3L2/NNT/SLC25A40/SDHD/MRPL19/HADHB/ACADM/L2HGDH/MIEF1/SLC25A46/COX18/NDUFA5/COX15/HADHA/APOOL/COX10/CLPX	26	CC
GO:0005743	mitochondrial inner membrane	22/89	445/18675	1.09421e-16	6.14943e-15	4.65325e-15	PMPCB/NDUFS1/AGK/CHCHD3/UQCRC2/IMMT/CYCS/GHITM/AFG3L2/NNT/SLC25A40/SDHD/MRPL19/HADHB/L2HGDH/COX18/NDUFA5/COX15/HADHA/APOOL/COX10/CLPX	22	CC
GO:0019866	organelle inner membrane	22/89	489/18675	7.83098e-16	3.66751e-14	2.77519e-14	PMPCB/NDUFS1/AGK/CHCHD3/UQCRC2/IMMT/CYCS/GHITM/AFG3L2/NNT/SLC25A40/SDHD/MRPL19/HADHB/L2HGDH/COX18/NDUFA5/COX15/HADHA/APOOL/COX10/CLPX	22	CC
GO:0009060	aerobic respiration	12/84	68/17910	2.9481e-16	4.45163e-13	3.98769e-13	UQCRC2/OGDH/DLAT/CS/NNT/DLST/IDH3A/SUCLA2/ACO2/SDHD/COX15/COX10	12	BP
GO:0005759	mitochondrial matrix	20/89	448/18675	2.26007e-14	9.07258e-13	6.86518e-13	NDUFS1/OGDH/DLAT/LARS2/CS/DLST/IDH3A/SUCLA2/HIBADH/DNAJA3/ACO2/MRPL19/GFM1/HADHB/HSPA9/ACADM/PDE12/GRSF1/HADHA/CLPX	20	CC
GO:0006099	tricarboxylic acid cycle	9/84	27/17910	3.09121e-15	1.74073e-12	1.55931e-12	OGDH/DLAT/CS/NNT/DLST/IDH3A/SUCLA2/ACO2/SDHD	9	BP
GO:0045333	cellular respiration	15/84	176/17910	3.4584e-15	1.74073e-12	1.55931e-12	NDUFS1/UQCRC2/OGDH/DLAT/CYCS/CS/NNT/DLST/IDH3A/SUCLA2/ACO2/SDHD/NDUFA5/COX15/COX10	15	BP
GO:0031967	organelle envelope	28/89	1093/18675	7.41006e-14	2.31359e-12	1.75068e-12	PMPCB/NDUFS1/AGK/CHCHD3/UQCRC2/OGDH/IMMT/CYCS/GHITM/AFG3L2/NNT/SLC25A40/SDHD/MRPL19/HADHB/ACADM/L2HGDH/MIEF1/NAPEPLD/SLC25A46/COX18/NDUFA5/POM121/COX15/HADHA/APOOL/COX10/CLPX	28	CC
GO:0031975	envelope	28/89	1093/18675	7.41006e-14	2.31359e-12	1.75068e-12	PMPCB/NDUFS1/AGK/CHCHD3/UQCRC2/OGDH/IMMT/CYCS/GHITM/AFG3L2/NNT/SLC25A40/SDHD/MRPL19/HADHB/ACADM/L2HGDH/MIEF1/NAPEPLD/SLC25A46/COX18/NDUFA5/POM121/COX15/HADHA/APOOL/COX10/CLPX	28	CC
GO:0006101	citrate metabolic process	9/84	29/17910	6.55569e-15	2.47477e-12	2.21686e-12	OGDH/DLAT/CS/NNT/DLST/IDH3A/SUCLA2/ACO2/SDHD	9	BP
GO:0072350	tricarboxylic acid metabolic process	9/84	33/17910	2.48668e-14	7.50977e-12	6.72712e-12	OGDH/DLAT/CS/NNT/DLST/IDH3A/SUCLA2/ACO2/SDHD	9	BP
GO:0044455	mitochondrial membrane part	13/89	199/18675	1.06586e-11	2.99506e-10	2.26635e-10	NDUFS1/AGK/CHCHD3/UQCRC2/IMMT/AFG3L2/NNT/SDHD/L2HGDH/COX18/NDUFA5/COX15/APOOL	13	CC
GO:0015980	energy derivation by oxidation of organic compounds	15/84	264/17910	1.35302e-12	3.4051e-10	3.05023e-10	NDUFS1/UQCRC2/OGDH/DLAT/CYCS/CS/NNT/DLST/IDH3A/SUCLA2/ACO2/SDHD/NDUFA5/COX15/COX10	15	BP
GO:0031090	organelle membrane	38/89	2734/18675	1.39529e-10	3.56432e-09	2.69711e-09	PMPCB/NDUFS1/AGK/WASL/PLEKHB2/CHCHD3/UQCRC2/OGDH/IMMT/CYCS/GHITM/AFG3L2/NNT/GCC1/COG5/SNX13/PNPLA8/SLC25A40/AP5M1/SDHD/MRPL19/HADHB/ACADM/L2HGDH/VPS41/OSBP/MIEF1/NAPEPLD/SLC25A46/COX18/NDUFA5/POM121/COX15/HADHA/APOOL/ATP6V1A/COX10/CLPX	38	CC
GO:0031304	intrinsic component of mitochondrial inner membrane	7/89	37/18675	4.02545e-10	8.70117e-09	6.58414e-09	AGK/CHCHD3/IMMT/AFG3L2/L2HGDH/COX18/APOOL	7	CC
GO:0031305	integral component of mitochondrial inner membrane	7/89	37/18675	4.02545e-10	8.70117e-09	6.58414e-09	AGK/CHCHD3/IMMT/AFG3L2/L2HGDH/COX18/APOOL	7	CC
GO:0098798	mitochondrial protein complex	12/89	233/18675	1.0908e-09	2.18939e-08	1.6567e-08	NDUFS1/AGK/CHCHD3/UQCRC2/DLAT/IMMT/AFG3L2/SDHD/MRPL19/NDUFA5/APOOL/CLPX	12	CC
GO:0006091	generation of precursor metabolites and energy	17/84	502/17910	1.40374e-10	3.02807e-08	2.71249e-08	NDUFS1/UQCRC2/OGDH/DLAT/CYCS/CS/NNT/DLST/IDH3A/SUCLA2/ACO2/SDHD/PDE12/NDUFA5/POM121/COX15/COX10	17	BP
GO:0055114	oxidation-reduction process	22/84	944/17910	2.46859e-10	4.65946e-08	4.17386e-08	NDUFS1/DUS4L/UQCRC2/OGDH/DLAT/CYCS/CS/NNT/DLST/IDH3A/SUCLA2/HIBADH/ACO2/SDHD/HADHB/ACADM/TYW1/L2HGDH/NDUFA5/COX15/HADHA/COX10	22	BP
GO:0098800	inner mitochondrial membrane protein complex	9/89	115/18675	3.90435e-09	7.31415e-08	5.53459e-08	NDUFS1/AGK/CHCHD3/UQCRC2/IMMT/AFG3L2/SDHD/NDUFA5/APOOL	9	CC
GO:0032592	integral component of mitochondrial membrane	7/89	63/18675	1.95727e-08	3.43746e-07	2.60111e-07	AGK/CHCHD3/IMMT/AFG3L2/L2HGDH/COX18/APOOL	7	CC
GO:0098573	intrinsic component of mitochondrial membrane	7/89	64/18675	2.1892e-08	3.61861e-07	2.73819e-07	AGK/CHCHD3/IMMT/AFG3L2/L2HGDH/COX18/APOOL	7	CC
GO:0016999	antibiotic metabolic process	9/84	130/17910	9.83726e-09	1.65047e-06	1.47847e-06	OGDH/DLAT/CS/NNT/DLST/IDH3A/SUCLA2/ACO2/SDHD	9	BP
GO:0017144	drug metabolic process	18/84	792/17910	2.1004e-08	3.1716e-06	2.84106e-06	NDUFS1/UQCRC2/OGDH/DLAT/CS/NNT/DLST/IDH3A/SUCLA2/ACO2/SDHD/PDE12/NDUFA5/POM121/COX15/ATP6V1A/COX10/CLPX	18	BP
GO:0070469	respiratory chain	7/89	88/18675	2.03989e-07	3.1845e-06	2.40969e-06	NDUFS1/UQCRC2/CYCS/NNT/SDHD/NDUFA5/COX15	7	CC
GO:1990204	oxidoreductase complex	7/89	93/18675	2.98615e-07	4.41636e-06	3.34184e-06	NDUFS1/UQCRC2/OGDH/DLAT/DLST/SDHD/NDUFA5	7	CC
GO:0019752	carboxylic acid metabolic process	19/84	1006/17910	1.49561e-07	2.05307e-05	1.8391e-05	OGDH/DLAT/PSMC2/LARS2/CS/NNT/DLST/IDH3A/SUCLA2/PNPLA8/HIBADH/ACO2/SDHD/HADHB/ACADM/L2HGDH/OSBP/POM121/HADHA	19	BP
GO:0009295	nucleoid	5/89	42/18675	1.62445e-06	2.17367e-05	1.64481e-05	HADHB/HSPA9/GRSF1/HADHA/CLPX	5	CC
GO:0042645	mitochondrial nucleoid	5/89	42/18675	1.62445e-06	2.17367e-05	1.64481e-05	HADHB/HSPA9/GRSF1/HADHA/CLPX	5	CC
GO:0005746	mitochondrial respiratory chain	6/89	79/18675	2.07714e-06	2.65308e-05	2.00757e-05	NDUFS1/UQCRC2/NNT/SDHD/NDUFA5/COX15	6	CC
GO:0044281	small molecule metabolic process	27/84	2012/17910	2.40122e-07	3.02153e-05	2.70663e-05	NDUFS1/UQCRC2/OGDH/DLAT/PSMC2/LARS2/CS/NNT/DLST/IDH3A/SUCLA2/PNPLA8/HIBADH/ACO2/SDHD/HADHB/ACADM/PDE12/L2HGDH/OSBP/NDUFA5/POM121/COX15/HADHA/ATP6V1A/COX10/CLPX	27	BP
GO:0043436	oxoacid metabolic process	19/84	1091/17910	5.20595e-07	5.92448e-05	5.30705e-05	OGDH/DLAT/PSMC2/LARS2/CS/NNT/DLST/IDH3A/SUCLA2/PNPLA8/HIBADH/ACO2/SDHD/HADHB/ACADM/L2HGDH/OSBP/POM121/HADHA	19	BP
GO:0009150	purine ribonucleotide metabolic process	13/84	500/17910	5.4929e-07	5.92448e-05	5.30705e-05	NDUFS1/UQCRC2/OGDH/DLAT/DLST/SUCLA2/PDE12/NDUFA5/POM121/COX15/ATP6V1A/COX10/CLPX	13	BP
GO:0006082	organic acid metabolic process	19/84	1109/17910	6.67309e-07	6.71757e-05	6.01749e-05	OGDH/DLAT/PSMC2/LARS2/CS/NNT/DLST/IDH3A/SUCLA2/PNPLA8/HIBADH/ACO2/SDHD/HADHB/ACADM/L2HGDH/OSBP/POM121/HADHA	19	BP
GO:0009259	ribonucleotide metabolic process	13/84	514/17910	7.49563e-07	7.074e-05	6.33677e-05	NDUFS1/UQCRC2/OGDH/DLAT/DLST/SUCLA2/PDE12/NDUFA5/POM121/COX15/ATP6V1A/COX10/CLPX	13	BP
GO:0048037	cofactor binding	13/85	438/16967	2.58398e-07	7.1318e-05	5.08637e-05	NDUFS1/DUS4L/OGDH/CYCS/NNT/IDH3A/HIBADH/ACO2/SDHD/ACADM/TYW1/COX15/HADHA	13	MF
GO:0046034	ATP metabolic process	10/84	287/17910	9.2701e-07	8.04895e-05	7.21011e-05	NDUFS1/UQCRC2/OGDH/PDE12/NDUFA5/POM121/COX15/ATP6V1A/COX10/CLPX	10	BP
GO:0006104	succinyl-CoA metabolic process	3/84	5/17910	9.88566e-07	8.04895e-05	7.21011e-05	OGDH/DLST/SUCLA2	3	BP
GO:0006163	purine nucleotide metabolic process	13/84	528/17910	1.01278e-06	8.04895e-05	7.21011e-05	NDUFS1/UQCRC2/OGDH/DLAT/DLST/SUCLA2/PDE12/NDUFA5/POM121/COX15/ATP6V1A/COX10/CLPX	13	BP
GO:0019693	ribose phosphate metabolic process	13/84	531/17910	1.07892e-06	8.14581e-05	7.29688e-05	NDUFS1/UQCRC2/OGDH/DLAT/DLST/SUCLA2/PDE12/NDUFA5/POM121/COX15/ATP6V1A/COX10/CLPX	13	BP
GO:0061617	MICOS complex	3/89	9/18675	8.60888e-06	0.000105178	7.95878e-05	CHCHD3/IMMT/APOOL	3	CC
GO:0016491	oxidoreductase activity	15/85	662/16967	8.98189e-07	0.00012395	8.84007e-05	NDUFS1/OGDH/DLAT/CYCS/NNT/IDH3A/HIBADH/SDHD/HADHB/ACADM/L2HGDH/NDUFA5/COX15/HADHA/COX10	15	MF
GO:0007005	mitochondrion organization	12/84	466/17910	1.72969e-06	0.000124373	0.000111411	NDUFS1/AGK/CHCHD3/IMMT/CYCS/DNAJA3/MIEF1/SLC25A46/COX18/NDUFA5/PTCD2/COX10	12	BP
GO:0072521	purine-containing compound metabolic process	13/84	560/17910	1.9468e-06	0.000133621	0.000119696	NDUFS1/UQCRC2/OGDH/DLAT/DLST/SUCLA2/PDE12/NDUFA5/POM121/COX15/ATP6V1A/COX10/CLPX	13	BP
GO:0009205	purine ribonucleoside triphosphate metabolic process	10/84	314/17910	2.08535e-06	0.000134333	0.000120333	NDUFS1/UQCRC2/OGDH/PDE12/NDUFA5/POM121/COX15/ATP6V1A/COX10/CLPX	10	BP
GO:0009167	purine ribonucleoside monophosphate metabolic process	10/84	317/17910	2.27063e-06	0.000134333	0.000120333	NDUFS1/UQCRC2/OGDH/PDE12/NDUFA5/POM121/COX15/ATP6V1A/COX10/CLPX	10	BP
GO:0009126	purine nucleoside monophosphate metabolic process	10/84	318/17910	2.3355e-06	0.000134333	0.000120333	NDUFS1/UQCRC2/OGDH/PDE12/NDUFA5/POM121/COX15/ATP6V1A/COX10/CLPX	10	BP
GO:0019637	organophosphate metabolic process	18/84	1090/17910	2.35098e-06	0.000134333	0.000120333	NDUFS1/AGK/UQCRC2/OGDH/DLAT/DLST/SUCLA2/PNPLA8/HADHB/PDE12/NAPEPLD/NDUFA5/POM121/COX15/HADHA/ATP6V1A/COX10/CLPX	18	BP
GO:0009199	ribonucleoside triphosphate metabolic process	10/84	319/17910	2.40197e-06	0.000134333	0.000120333	NDUFS1/UQCRC2/OGDH/PDE12/NDUFA5/POM121/COX15/ATP6V1A/COX10/CLPX	10	BP
GO:0009144	purine nucleoside triphosphate metabolic process	10/84	321/17910	2.53988e-06	0.000136972	0.000122697	NDUFS1/UQCRC2/OGDH/PDE12/NDUFA5/POM121/COX15/ATP6V1A/COX10/CLPX	10	BP
GO:0003824	catalytic activity	45/85	4828/16967	1.70974e-06	0.000157297	0.000112183	PMPCB/NDUFS1/AGK/UQCRC2/OGDH/DLAT/PMS2/PSMC2/CYCS/LARS2/UBE3C/CS/AFG3L2/NNT/DLST/IDH3A/SUCLA2/METTL2B/PNPLA8/PRDM4/HIBADH/ACO2/CBLL1/SDHD/GFM1/HADHB/ABCF2/ACADM/TYW1/BAZ1B/PDE12/L2HGDH/NAPEPLD/RNF14/RPP14/NDUFA5/COX15/HADHA/TRIM4/MTIF2/KIF3B/FAM98A/COX10/CLPX/NAA30	45	MF
GO:0031301	integral component of organelle membrane	7/89	166/18675	1.4435e-05	0.00016901	0.000127889	AGK/CHCHD3/IMMT/AFG3L2/L2HGDH/COX18/APOOL	7	CC
GO:1902494	catalytic complex	17/89	1103/18675	1.52575e-05	0.000171494	0.000129769	NDUFS1/UQCRC2/OGDH/DLAT/PSMC2/CYCS/UBE3C/AFG3L2/DLST/PRDM4/CUL1/CBLL1/SDHD/RPP14/NDUFA5/NUDCD3/NAA30	17	CC
GO:0009161	ribonucleoside monophosphate metabolic process	10/84	331/17910	3.33797e-06	0.000173805	0.000155691	NDUFS1/UQCRC2/OGDH/PDE12/NDUFA5/POM121/COX15/ATP6V1A/COX10/CLPX	10	BP
GO:0009141	nucleoside triphosphate metabolic process	10/84	337/17910	3.91481e-06	0.000197045	0.00017651	NDUFS1/UQCRC2/OGDH/PDE12/NDUFA5/POM121/COX15/ATP6V1A/COX10/CLPX	10	BP
GO:0009123	nucleoside monophosphate metabolic process	10/84	349/17910	5.33298e-06	0.000259768	0.000232695	NDUFS1/UQCRC2/OGDH/PDE12/NDUFA5/POM121/COX15/ATP6V1A/COX10/CLPX	10	BP
GO:0031300	intrinsic component of organelle membrane	7/89	188/18675	3.21868e-05	0.000347865	0.000263228	AGK/CHCHD3/IMMT/AFG3L2/L2HGDH/COX18/APOOL	7	CC
GO:0009117	nucleotide metabolic process	13/84	654/17910	1.04917e-05	0.000495077	0.000443481	NDUFS1/UQCRC2/OGDH/DLAT/DLST/SUCLA2/PDE12/NDUFA5/POM121/COX15/ATP6V1A/COX10/CLPX	13	BP
GO:0006753	nucleoside phosphate metabolic process	13/84	663/17910	1.21345e-05	0.000555243	0.000497377	NDUFS1/UQCRC2/OGDH/DLAT/DLST/SUCLA2/PDE12/NDUFA5/POM121/COX15/ATP6V1A/COX10/CLPX	13	BP
GO:0070069	cytochrome complex	3/89	19/18675	9.59385e-05	0.000998471	0.000755539	UQCRC2/COX15/COX10	3	CC
GO:0045252	oxoglutarate dehydrogenase complex	2/89	4/18675	0.000133913	0.00134392	0.00101694	OGDH/DLST	2	CC
GO:0006119	oxidative phosphorylation	6/84	131/17910	3.47799e-05	0.00154464	0.00138366	NDUFS1/UQCRC2/PDE12/NDUFA5/COX15/COX10	6	BP
GO:0055086	nucleobase-containing small molecule metabolic process	13/84	740/17910	3.83544e-05	0.00165472	0.00148227	NDUFS1/UQCRC2/OGDH/DLAT/DLST/SUCLA2/PDE12/NDUFA5/POM121/COX15/ATP6V1A/COX10/CLPX	13	BP
GO:0006103	2-oxoglutarate metabolic process	3/84	15/17910	4.34787e-05	0.00182369	0.00163363	OGDH/DLST/L2HGDH	3	BP
GO:0042775	mitochondrial ATP synthesis coupled electron transport	5/84	89/17910	6.13192e-05	0.00250248	0.00224168	NDUFS1/UQCRC2/NDUFA5/COX15/COX10	5	BP
GO:0042773	ATP synthesis coupled electron transport	5/84	90/17910	6.46887e-05	0.00257052	0.00230263	NDUFS1/UQCRC2/NDUFA5/COX15/COX10	5	BP
GO:0050662	coenzyme binding	8/85	257/16967	4.37193e-05	0.00301663	0.00215145	DUS4L/OGDH/NNT/IDH3A/HIBADH/ACADM/TYW1/HADHA	8	MF
GO:0098803	respiratory chain complex	4/89	70/18675	0.000347618	0.00336829	0.00254878	NDUFS1/UQCRC2/SDHD/NDUFA5	4	CC
GO:0008535	respiratory chain complex IV assembly	3/84	19/17910	9.13481e-05	0.00353681	0.00316822	COX18/COX15/COX10	3	BP
GO:0006399	tRNA metabolic process	6/84	160/17910	0.000105871	0.00399662	0.00358011	DUS4L/LARS2/METTL2B/TYW1/RPP14/GRSF1	6	BP
GO:0000166	nucleotide binding	23/85	2012/16967	0.000100614	0.00433956	0.00309496	DUS4L/AGK/PMS2/PSMC2/LARS2/AFG3L2/NNT/IDH3A/SUCLA2/PNPLA8/HIBADH/DNAJA3/GFM1/ABCF2/ACADM/TYW1/BAZ1B/MIEF1/HADHA/MTIF2/ATP6V1A/KIF3B/CLPX	23	MF
GO:1901265	nucleoside phosphate binding	23/85	2013/16967	0.000101383	0.00433956	0.00309496	DUS4L/AGK/PMS2/PSMC2/LARS2/AFG3L2/NNT/IDH3A/SUCLA2/PNPLA8/HIBADH/DNAJA3/GFM1/ABCF2/ACADM/TYW1/BAZ1B/MIEF1/HADHA/MTIF2/ATP6V1A/KIF3B/CLPX	23	MF
GO:0051287	NAD binding	4/85	50/16967	0.000113331	0.00433956	0.00309496	NNT/IDH3A/HIBADH/HADHA	4	MF
GO:0009055	electron transfer activity	5/85	97/16967	0.000125784	0.00433956	0.00309496	NDUFS1/CYCS/SDHD/COX15/COX10	5	MF
GO:0018335	protein succinylation	2/84	4/17910	0.000129624	0.0046603	0.00417462	OGDH/DLST	2	BP
GO:0106077	histone succinylation	2/84	4/17910	0.000129624	0.0046603	0.00417462	OGDH/DLST	2	BP
GO:0008033	tRNA processing	5/84	105/17910	0.00013453	0.00472418	0.00423184	DUS4L/METTL2B/TYW1/RPP14/GRSF1	5	BP
GO:0022904	respiratory electron transport chain	5/84	106/17910	0.000140674	0.00482767	0.00432454	NDUFS1/UQCRC2/NDUFA5/COX15/COX10	5	BP
GO:0045240	dihydrolipoyl dehydrogenase complex	2/89	8/18675	0.000617211	0.00578121	0.00437462	OGDH/DLST	2	CC
GO:0032991	protein-containing complex	38/89	4980/18675	0.000759511	0.0068846	0.00520955	NDUFS1/AGK/CHCHD3/UQCRC2/OGDH/DLAT/PMS2/IMMT/PSMC2/CYCS/RINT1/MTPN/UBE3C/AFG3L2/DLST/COG5/PRDM4/CUL1/AP5M1/CBLL1/SDHD/EIF4H/MRPL19/VPS41/BTBD1/TTC26/RPP14/NDUFA5/GRSF1/COX15/NUDCD3/APOOL/LARP4/ATP6V1A/KIF3B/COX10/CLPX/NAA30	38	CC
GO:0051186	cofactor metabolic process	10/84	543/17910	0.000222724	0.00747361	0.00669473	OGDH/DLAT/NNT/DLST/SUCLA2/HSPA9/L2HGDH/POM121/COX15/COX10	10	BP
GO:0006779	porphyrin-containing compound biosynthetic process	3/84	26/17910	0.000239362	0.00769013	0.00688868	SUCLA2/COX15/COX10	3	BP
GO:0017004	cytochrome complex assembly	3/84	26/17910	0.000239362	0.00769013	0.00688868	COX18/COX15/COX10	3	BP
GO:0045239	tricarboxylic acid cycle enzyme complex	2/89	10/18675	0.000985807	0.00865662	0.00655043	OGDH/DLST	2	CC
GO:0035900	response to isolation stress	2/84	6/17910	0.000322087	0.00992554	0.00889113	ACO2/NAPEPLD	2	BP
GO:0035965	cardiolipin acyl-chain remodeling	2/84	6/17910	0.000322087	0.00992554	0.00889113	HADHB/HADHA	2	BP
GO:0016614	oxidoreductase activity, acting on CH-OH group of donors	5/85	120/16967	0.000339972	0.0100546	0.00717091	IDH3A/HIBADH/HADHB/L2HGDH/HADHA	5	MF
GO:0036094	small molecule binding	24/85	2340/16967	0.000364298	0.0100546	0.00717091	DUS4L/AGK/OGDH/PMS2/PSMC2/LARS2/AFG3L2/NNT/IDH3A/SUCLA2/PNPLA8/HIBADH/DNAJA3/GFM1/ABCF2/ACADM/TYW1/BAZ1B/MIEF1/HADHA/MTIF2/ATP6V1A/KIF3B/CLPX	24	MF
GO:0033014	tetrapyrrole biosynthetic process	3/84	29/17910	0.000332998	0.0100565	0.00900848	SUCLA2/COX15/COX10	3	BP
GO:0000266	mitochondrial fission	3/84	31/17910	0.000406879	0.0120468	0.0107913	MIEF1/SLC25A46/COX10	3	BP
GO:0098796	membrane protein complex	12/89	947/18675	0.00174653	0.014872	0.0112536	NDUFS1/AGK/CHCHD3/UQCRC2/IMMT/AFG3L2/AP5M1/SDHD/VPS41/NDUFA5/APOOL/ATP6V1A	12	CC
GO:0035770	ribonucleoprotein granule	5/89	188/18675	0.00205528	0.0169863	0.0128535	PMS2/PSMC2/BTBD1/GRSF1/LARP4	5	CC
GO:0003857	3-hydroxyacyl-CoA dehydrogenase activity	2/85	8/16967	0.000681031	0.0170877	0.0121869	HADHB/HADHA	2	MF
GO:0051082	unfolded protein binding	4/85	83/16967	0.000797727	0.0183477	0.0130855	AFG3L2/DNAJA3/HSPA9/CLPX	4	MF
GO:0099023	tethering complex	3/89	55/18675	0.00229508	0.0184262	0.0139431	RINT1/COG5/VPS41	3	CC
GO:0006778	porphyrin-containing compound metabolic process	3/84	37/17910	0.000689211	0.019636	0.0175896	SUCLA2/COX15/COX10	3	BP
GO:0007007	inner mitochondrial membrane organization	3/84	37/17910	0.000689211	0.019636	0.0175896	AGK/CHCHD3/IMMT	3	BP
GO:0043648	dicarboxylic acid metabolic process	4/84	87/17910	0.000745457	0.0208452	0.0186727	OGDH/DLST/SUCLA2/L2HGDH	4	BP
GO:0035735	intraciliary transport involved in cilium assembly	3/84	40/17910	0.00086754	0.0238179	0.0213357	TTC26/KIF3B/TNPO1	3	BP
GO:0006637	acyl-CoA metabolic process	4/84	93/17910	0.000957234	0.0253583	0.0227155	OGDH/DLAT/DLST/SUCLA2	4	BP
GO:0035383	thioester metabolic process	4/84	93/17910	0.000957234	0.0253583	0.0227155	OGDH/DLAT/DLST/SUCLA2	4	BP
GO:0016054	organic acid catabolic process	6/84	250/17910	0.00114149	0.0292145	0.0261698	OGDH/DLST/HIBADH/HADHB/ACADM/HADHA	6	BP
GO:0046395	carboxylic acid catabolic process	6/84	250/17910	0.00114149	0.0292145	0.0261698	OGDH/DLST/HIBADH/HADHB/ACADM/HADHA	6	BP
GO:0043603	cellular amide metabolic process	13/84	1051/17910	0.00116827	0.0294014	0.0263372	AGK/OGDH/DLAT/MTPN/LARS2/DLST/SUCLA2/EIF4H/MRPL19/GFM1/NAPEPLD/MTIF2/LARP4	13	BP
GO:0043168	anion binding	24/85	2573/16967	0.00144446	0.0303214	0.0216251	DUS4L/AGK/PLEKHB2/OGDH/PMS2/PSMC2/LARS2/AFG3L2/SNX13/SUCLA2/PNPLA8/DNAJA3/GFM1/ABCF2/ACADM/TYW1/BAZ1B/OSBP/MIEF1/HADHA/MTIF2/ATP6V1A/KIF3B/CLPX	24	MF
GO:0140101	catalytic activity, acting on a tRNA	4/85	99/16967	0.00153804	0.0303214	0.0216251	LARS2/METTL2B/TYW1/RPP14	4	MF
GO:0006553	lysine metabolic process	2/84	12/17910	0.00139148	0.0333906	0.0299107	OGDH/DLST	2	BP
GO:0006554	lysine catabolic process	2/84	12/17910	0.00139148	0.0333906	0.0299107	OGDH/DLST	2	BP
GO:0022900	electron transport chain	5/84	175/17910	0.00139312	0.0333906	0.0299107	NDUFS1/UQCRC2/NDUFA5/COX15/COX10	5	BP
GO:0016627	oxidoreductase activity, acting on the CH-CH group of donors	3/85	49/16967	0.00189318	0.0348344	0.0248438	SDHD/ACADM/COX15	3	MF
GO:0042073	intraciliary transport	3/84	48/17910	0.00147829	0.0348785	0.0312435	TTC26/KIF3B/TNPO1	3	BP
GO:0016616	oxidoreductase activity, acting on the CH-OH group of donors, NAD or NADP as acceptor	4/85	108/16967	0.00211633	0.035239	0.0251323	IDH3A/HIBADH/HADHB/HADHA	4	MF
GO:0016417	S-acyltransferase activity	2/85	14/16967	0.00217052	0.035239	0.0251323	DLAT/DLST	2	MF
GO:1905368	peptidase complex	3/89	72/18675	0.00492273	0.0384247	0.0290758	PSMC2/UBE3C/AFG3L2	3	CC
GO:0005758	mitochondrial intermembrane space	3/89	73/18675	0.00511621	0.0388556	0.0294018	NDUFS1/AGK/CYCS	3	CC
GO:0051536	iron-sulfur cluster binding	3/85	57/16967	0.00292138	0.042437	0.0302659	NDUFS1/ACO2/TYW1	3	MF
GO:0051540	metal cluster binding	3/85	57/16967	0.00292138	0.042437	0.0302659	NDUFS1/ACO2/TYW1	3	MF
GO:0032553	ribonucleotide binding	18/85	1804/16967	0.00318889	0.0440067	0.0313854	AGK/PMS2/PSMC2/LARS2/AFG3L2/SUCLA2/PNPLA8/DNAJA3/GFM1/ABCF2/TYW1/BAZ1B/MIEF1/HADHA/MTIF2/ATP6V1A/KIF3B/CLPX	18	MF
GO:0032048	cardiolipin metabolic process	2/84	14/17910	0.0019069	0.0442988	0.0396821	HADHB/HADHA	2	BP
GO:0044242	cellular lipid catabolic process	5/84	189/17910	0.00195363	0.0446968	0.0400386	PNPLA8/HADHB/ACADM/NAPEPLD/HADHA	5	BP
GO:0004129	cytochrome-c oxidase activity	2/85	19/16967	0.00401292	0.0481551	0.034344	COX15/COX10	2	MF
GO:0015002	heme-copper terminal oxidase activity	2/85	19/16967	0.00401292	0.0481551	0.034344	COX15/COX10	2	MF
GO:0016676	oxidoreductase activity, acting on a heme group of donors, oxygen as acceptor	2/85	19/16967	0.00401292	0.0481551	0.034344	COX15/COX10	2	MF
GO:0016675	oxidoreductase activity, acting on a heme group of donors	2/85	20/16967	0.00444435	0.0496969	0.0354436	COX15/COX10	2	MF
GO:0008135	translation factor activity, RNA binding	3/85	67/16967	0.00461434	0.0496969	0.0354436	EIF4H/GFM1/MTIF2	3	MF
GO:0016746	transferase activity, transferring acyl groups	5/85	217/16967	0.00468159	0.0496969	0.0354436	DLAT/CS/DLST/HADHA/NAA30	5	MF
GO:0031970	organelle envelope lumen	3/89	82/18675	0.00706473	0.0522418	0.0395312	NDUFS1/AGK/CYCS	3	CC
GO:0015078	proton transmembrane transporter activity	3/85	70/16967	0.00521632	0.0533224	0.0380293	NNT/COX15/COX10	3	MF
GO:0007006	mitochondrial membrane organization	4/84	122/17910	0.0025987	0.0585676	0.0524639	AGK/CHCHD3/IMMT/COX18	4	BP
GO:0033013	tetrapyrrole metabolic process	3/84	59/17910	0.00267754	0.0594572	0.0532607	SUCLA2/COX15/COX10	3	BP
GO:0005741	mitochondrial outer membrane	4/89	168/18675	0.00853067	0.0614646	0.04651	AGK/HADHB/MIEF1/SLC25A46	4	CC
GO:1901135	carbohydrate derivative metabolic process	13/84	1169/17910	0.00299921	0.0630031	0.0564371	NDUFS1/UQCRC2/OGDH/DLAT/DLST/SUCLA2/PDE12/NDUFA5/POM121/COX15/ATP6V1A/COX10/CLPX	13	BP
GO:0033865	nucleoside bisphosphate metabolic process	4/84	127/17910	0.00300412	0.0630031	0.0564371	OGDH/DLAT/DLST/SUCLA2	4	BP
GO:0033875	ribonucleoside bisphosphate metabolic process	4/84	127/17910	0.00300412	0.0630031	0.0564371	OGDH/DLAT/DLST/SUCLA2	4	BP
GO:0034032	purine nucleoside bisphosphate metabolic process	4/84	127/17910	0.00300412	0.0630031	0.0564371	OGDH/DLAT/DLST/SUCLA2	4	BP
GO:0006123	mitochondrial electron transport, cytochrome c to oxygen	2/84	18/17910	0.00316732	0.0646305	0.0578949	COX15/COX10	2	BP
GO:0019646	aerobic electron transport chain	2/84	18/17910	0.00316732	0.0646305	0.0578949	COX15/COX10	2	BP
GO:0032555	purine ribonucleotide binding	17/85	1790/16967	0.00691301	0.0667975	0.0476397	AGK/PMS2/PSMC2/LARS2/AFG3L2/SUCLA2/PNPLA8/DNAJA3/GFM1/ABCF2/BAZ1B/MIEF1/HADHA/MTIF2/ATP6V1A/KIF3B/CLPX	17	MF
GO:0017076	purine nucleotide binding	17/85	1798/16967	0.00722175	0.0667975	0.0476397	AGK/PMS2/PSMC2/LARS2/AFG3L2/SUCLA2/PNPLA8/DNAJA3/GFM1/ABCF2/BAZ1B/MIEF1/HADHA/MTIF2/ATP6V1A/KIF3B/CLPX	17	MF
GO:0032559	adenyl ribonucleotide binding	15/85	1502/16967	0.00726059	0.0667975	0.0476397	AGK/PMS2/PSMC2/LARS2/AFG3L2/SUCLA2/PNPLA8/DNAJA3/ABCF2/BAZ1B/MIEF1/HADHA/ATP6V1A/KIF3B/CLPX	15	MF
GO:0030554	adenyl nucleotide binding	15/85	1509/16967	0.00756896	0.0673882	0.048061	AGK/PMS2/PSMC2/LARS2/AFG3L2/SUCLA2/PNPLA8/DNAJA3/ABCF2/BAZ1B/MIEF1/HADHA/ATP6V1A/KIF3B/CLPX	15	MF
GO:0051188	cofactor biosynthetic process	6/84	310/17910	0.00336269	0.0677021	0.0606464	OGDH/DLAT/SUCLA2/POM121/COX15/COX10	6	BP
GO:0036464	cytoplasmic ribonucleoprotein granule	4/89	176/18675	0.0100021	0.0702648	0.0531691	PMS2/PSMC2/BTBD1/LARP4	4	CC
GO:0006635	fatty acid beta-oxidation	3/84	66/17910	0.00368132	0.073142	0.0655193	HADHB/ACADM/HADHA	3	BP
GO:0031968	organelle outer membrane	4/89	191/18675	0.0131857	0.0833043	0.063036	AGK/HADHB/MIEF1/SLC25A46	4	CC
GO:0019867	outer membrane	4/89	193/18675	0.0136535	0.0833043	0.063036	AGK/HADHB/MIEF1/SLC25A46	4	CC
GO:0005873	plus-end kinesin complex	1/89	3/18675	0.0142299	0.0833043	0.063036	KIF3B	1	CC
GO:0005967	mitochondrial pyruvate dehydrogenase complex	1/89	3/18675	0.0142299	0.0833043	0.063036	DLAT	1	CC
GO:0016939	kinesin II complex	1/89	3/18675	0.0142299	0.0833043	0.063036	KIF3B	1	CC
GO:0031417	NatC complex	1/89	3/18675	0.0142299	0.0833043	0.063036	NAA30	1	CC
GO:0070939	Dsl1/NZR complex	1/89	3/18675	0.0142299	0.0833043	0.063036	RINT1	1	CC
GO:1990452	Parkin-FBXW7-Cul1 ubiquitin ligase complex	1/89	3/18675	0.0142299	0.0833043	0.063036	CUL1	1	CC
GO:0004222	metalloendopeptidase activity	3/85	89/16967	0.0101111	0.0845656	0.0603118	PMPCB/UQCRC2/AFG3L2	3	MF
GO:0016407	acetyltransferase activity	3/85	89/16967	0.0101111	0.0845656	0.0603118	DLAT/HADHA/NAA30	3	MF
GO:0030119	AP-type membrane coat adaptor complex	2/89	40/18675	0.0155763	0.0893255	0.0675922	AP5M1/VPS41	2	CC
GO:0006783	heme biosynthetic process	2/84	22/17910	0.00472426	0.0902991	0.0808884	COX15/COX10	2	BP
GO:0009068	aspartate family amino acid catabolic process	2/84	22/17910	0.00472426	0.0902991	0.0808884	OGDH/DLST	2	BP
GO:0046337	phosphatidylethanolamine metabolic process	2/84	22/17910	0.00472426	0.0902991	0.0808884	PNPLA8/NAPEPLD	2	BP
GO:0140098	catalytic activity, acting on RNA	5/85	268/16967	0.0111427	0.0904523	0.0645102	LARS2/METTL2B/TYW1/PDE12/RPP14	5	MF
GO:0016651	oxidoreductase activity, acting on NAD(P)H	3/85	96/16967	0.0124077	0.0938079	0.0669034	NDUFS1/NNT/NDUFA5	3	MF
GO:0097367	carbohydrate derivative binding	18/85	2090/16967	0.0143248	0.0938079	0.0669034	AGK/PMS2/PSMC2/LARS2/AFG3L2/SUCLA2/PNPLA8/DNAJA3/GFM1/ABCF2/TYW1/BAZ1B/MIEF1/HADHA/MTIF2/ATP6V1A/KIF3B/CLPX	18	MF
GO:0016747	transferase activity, transferring acyl groups other than amino-acyl groups	4/85	187/16967	0.0144754	0.0938079	0.0669034	DLAT/DLST/HADHA/NAA30	4	MF
GO:0003985	acetyl-CoA C-acetyltransferase activity	1/85	3/16967	0.0149549	0.0938079	0.0669034	HADHA	1	MF
GO:0004449	isocitrate dehydrogenase (NAD+) activity	1/85	3/16967	0.0149549	0.0938079	0.0669034	IDH3A	1	MF
GO:0004774	succinate-CoA ligase activity	1/85	3/16967	0.0149549	0.0938079	0.0669034	SUCLA2	1	MF
GO:0016508	long-chain-enoyl-CoA hydratase activity	1/85	3/16967	0.0149549	0.0938079	0.0669034	HADHA	1	MF
GO:0016748	succinyltransferase activity	1/85	3/16967	0.0149549	0.0938079	0.0669034	DLST	1	MF
GO:0051538	3 iron, 4 sulfur cluster binding	1/85	3/16967	0.0149549	0.0938079	0.0669034	ACO2	1	MF
GO:0070991	medium-chain-acyl-CoA dehydrogenase activity	1/85	3/16967	0.0149549	0.0938079	0.0669034	ACADM	1	MF
GO:0046907	intracellular transport	15/84	1546/17910	0.00516795	0.0964081	0.0863607	AGK/WASL/TNPO3/RINT1/COG5/SNX13/AP5M1/HSPA9/VPS41/TTC26/OSBP/MIEF1/POM121/KIF3B/TNPO1	15	BP
GO:1902600	proton transmembrane transport	4/84	148/17910	0.0051802	0.0964081	0.0863607	NNT/COX15/ATP6V1A/COX10	4	BP
GO:0031503	protein-containing complex localization	5/84	238/17910	0.00523541	0.0964081	0.0863607	WASL/TTC26/POM121/KIF3B/TNPO1	5	BP
GO:0020037	heme binding	3/85	106/16967	0.0161675	0.0977994	0.0697501	CYCS/SDHD/COX15	3	MF
GO:0016903	oxidoreductase activity, acting on the aldehyde or oxo group of donors	2/85	39/16967	0.0162999	0.0977994	0.0697501	OGDH/DLAT	2	MF
