# Supplementary material for: Comprehensive analysis of the cuproptosis-related gene DLD across cancers: A potential prognostic and immunotherapeutic target
Source: Front Pharmacol. 2023 Apr 3;14:1111462. doi: 10.3389/fphar.2023.1111462 (PMC10127393; doi:10.3389/fphar.2023.1111462)
Supplement: Supplementary file 3 [file DataSheet1.zip › Supplementary Table S7.xlsx]

## Sheet: Sheet1
ID	Description	GeneRatio	BgRatio	pvalue	p.adjust	qvalue	geneID	Count	one_type	two_type
hsa00020	Citrate cycle (TCA cycle)	8/40	30/7914	1.09333e-12	9.184e-11	7.02035e-11	OGDH/DLAT/CS/DLST/IDH3A/SUCLA2/ACO2/SDHD	8	Metabolism	Carbohydrate metabolism
hsa01200	Carbon metabolism	9/40	117/7914	4.60705e-09	1.93496e-07	1.4791e-07	OGDH/DLAT/CS/DLST/IDH3A/SUCLA2/ACO2/SDHD/HADHA	9	Metabolism	Global and overview maps
hsa01100	Metabolic pathways	21/40	1439/7914	9.37869e-07	2.62603e-05	2.00737e-05	NDUFS1/AGK/UQCRC2/OGDH/DLAT/CS/NNT/DLST/IDH3A/SUCLA2/HIBADH/ACO2/SDHD/HADHB/ACADM/L2HGDH/NDUFA5/COX15/HADHA/ATP6V1A/COX10	21	Metabolism	Global and overview maps
hsa00190	Oxidative phosphorylation	7/40	133/7914	3.79578e-06	7.97114e-05	6.09323e-05	NDUFS1/UQCRC2/SDHD/NDUFA5/COX15/ATP6V1A/COX10	7	Metabolism	Energy metabolism
hsa01210	2-Oxocarboxylic acid metabolism	3/40	18/7914	9.26201e-05	0.00129854	0.000992615	CS/IDH3A/ACO2	3	Metabolism	Global and overview maps
hsa00280	Valine, leucine and isoleucine degradation	4/40	48/7914	9.27525e-05	0.00129854	0.000992615	HIBADH/HADHB/ACADM/HADHA	4	Metabolism	Amino acid metabolism
hsa04714	Thermogenesis	7/40	231/7914	0.000135028	0.00162034	0.0012386	NDUFS1/UQCRC2/SDHD/COX18/NDUFA5/COX15/COX10	7	Organismal Systems	Environmental adaptation
hsa05012	Parkinson disease	5/40	142/7914	0.000687938	0.00722335	0.00552161	NDUFS1/UQCRC2/CYCS/SDHD/NDUFA5	5	Human Diseases	Neurodegenerative disease
hsa04932	Non-alcoholic fatty liver disease (NAFLD)	5/40	149/7914	0.000855625	0.00798583	0.00610446	NDUFS1/UQCRC2/CYCS/SDHD/NDUFA5	5	Human Diseases	Endocrine and metabolic disease
hsa00071	Fatty acid degradation	3/40	44/7914	0.00137248	0.0115288	0.00881278	HADHB/ACADM/HADHA	3	Metabolism	Lipid metabolism
hsa05010	Alzheimer disease	5/40	171/7914	0.0015845	0.0120998	0.00924924	NDUFS1/UQCRC2/CYCS/SDHD/NDUFA5	5	Human Diseases	Neurodegenerative disease
hsa05016	Huntington disease	5/40	193/7914	0.00269398	0.0187236	0.0143125	NDUFS1/UQCRC2/CYCS/SDHD/NDUFA5	5	Human Diseases	Neurodegenerative disease
hsa01212	Fatty acid metabolism	3/40	57/7914	0.0028977	0.0187236	0.0143125	HADHB/ACADM/HADHA	3	Metabolism	Global and overview maps
hsa01230	Biosynthesis of amino acids	3/40	75/7914	0.00628086	0.0376852	0.028807	CS/IDH3A/ACO2	3	Metabolism	Global and overview maps
hsa00062	Fatty acid elongation	2/40	27/7914	0.00807243	0.0452056	0.0345557	HADHB/HADHA	2	Metabolism	Lipid metabolism
hsa00650	Butanoate metabolism	2/40	28/7914	0.00866577	0.0454953	0.0347771	L2HGDH/HADHA	2	Metabolism	Carbohydrate metabolism
hsa00630	Glyoxylate and dicarboxylate metabolism	2/40	30/7914	0.00990928	0.0489635	0.0374282	CS/ACO2	2	Metabolism	Carbohydrate metabolism
hsa00640	Propanoate metabolism	2/40	34/7914	0.0126182	0.0588848	0.0450122	SUCLA2/HADHA	2	Metabolism	Carbohydrate metabolism
hsa00380	Tryptophan metabolism	2/40	42/7914	0.0188807	0.079299	0.060617	DLST/HADHA	2	Metabolism	Amino acid metabolism
hsa00860	Porphyrin and chlorophyll metabolism	2/40	42/7914	0.0188807	0.079299	0.060617	COX15/COX10	2	Metabolism	Metabolism of cofactors and vitamins
