# Supplementary material for: Comprehensive analysis of the cuproptosis-related gene DLD across cancers: A potential prognostic and immunotherapeutic target
Source: Front Pharmacol. 2023 Apr 3;14:1111462. doi: 10.3389/fphar.2023.1111462 (PMC10127393; doi:10.3389/fphar.2023.1111462)
Supplement: Supplementary file 3 [file DataSheet1.zip › Supplementary Table S8.xlsx]

## Sheet: Supplementary Table S8
Gene	Drug	cor	pvalue
DLD	Dasatinib	-0.403465	0.00139082
DLD	Cpd-401	0.387706	0.00220847
DLD	MONENSIN SODIUM	0.37733	0.00295855
DLD	IDEBENONE	0.368933	0.00372316
DLD	ZM-336372	0.36881	0.00373553
DLD	Raloxifene	0.324718	0.0113626
DLD	Econazole Nitrate	0.324291	0.0114772
DLD	tepotinib	0.313464	0.0147357
DLD	Erlotinib	-0.300736	0.0195528
DLD	BP-1-102	0.29499	0.0221324
DLD	BMS-690514	-0.294485	0.0223721
DLD	Neratinib	-0.290025	0.0245878
DLD	IDOXURIDINE	0.287908	0.0257024
DLD	HYPOTHEMYCIN	0.287153	0.0261106
DLD	Tipifarnib	0.285942	0.0267756
DLD	tic10	0.283283	0.0282868
DLD	Saracatinib	-0.281109	0.0295751
DLD	GSK-2126458	-0.280414	0.0299973
DLD	Amuvatinib	0.280384	0.0300153
DLD	AMG-900	0.279235	0.0307242
DLD	malacid	0.273261	0.034641
DLD	Ixazomib citrate	0.272007	0.0355137
DLD	Fenretinide	0.271707	0.0357249
DLD	ABT-737	0.270425	0.0366408
DLD	JZL-195	0.269958	0.0369785
DLD	FENRETINIDE	0.269459	0.0373427
DLD	Everolimus	-0.266829	0.0393128
DLD	Salinomycin	0.263146	0.0422148
DLD	Pluripotin	-0.260929	0.0440448
DLD	Bortezomib	0.259962	0.0448634
DLD	Econazole nitrate	0.25791	0.0466423
DLD	Crizotinib	0.257253	0.047224
DLD	artesunate	0.256326	0.0480539
