# Supplementary material for: Comprehensive analysis of the cuproptosis-related gene DLD across cancers: A potential prognostic and immunotherapeutic target
Source: Front Pharmacol. 2023 Apr 3;14:1111462. doi: 10.3389/fphar.2023.1111462 (PMC10127393; doi:10.3389/fphar.2023.1111462)
Supplement: Supplementary file 3 [file DataSheet1.zip › Supplementary Table S9.XLS]

## Sheet: Sheet1
ID	Gender	Age(year)	Grade
N20211888	male	58	Ⅲ
N20211992	female	37	Ⅲ
N20220113	female	14	Ⅰ
N20220388	female	28	Ⅰ
N20220684	female	48	Ⅰ
N20221440	female	28	Ⅱ
N20221452	female	53	Ⅱ
N20221497	female	63	Ⅳ
N20221500	male	39	Ⅱ
N20221527	male	66	Ⅳ
N20211797	male	29	Ⅲ
N20211992	female	37	Ⅲ
